# Supplementary material for: Human papillomavirus genomes associate with active host chromatin during persistent viral infection
Source: PLoS Pathog. 2025 Sep 2;21(9):e1013454. doi: 10.1371/journal.ppat.1013454 (PMC12440168; doi:10.1371/journal.ppat.1013454)
Supplement: S1 Table — (XLSX) [file ppat.1013454.s003.xlsx]

## Sheet: Table S1_HiC peaks
Table S1. Significant HPV31 trans-interactions mapped in CIN612-9E cells by HiC
Blue font indicates common or abutted regions identified in both HiC replicates
chrom (hg38)	HiC start	HiC end	HiC position	HiC q-value	Sample ID
chr1	1000000	2000000	chr1:1000000-2000000	0.00145696	Replicate 2
chr1	9000000	10000000	chr1:9000000-10000000	0.0249344	Replicate 1
chr1	11000000	12000000	chr1:11000000-12000000	0.0115023	Replicate 2
chr1	15000000	16000000	chr1:15000000-16000000	0.0992219	Replicate 2
chr1	16000000	17000000	chr1:16000000-17000000	0.000283359	Replicate 2
chr1	23000000	24000000	chr1:23000000-24000000	0.00130883	Replicate 2
chr1	26000000	27000000	chr1:26000000-27000000	0.000179026	Replicate 2
chr1	28000000	29000000	chr1:28000000-29000000	0.00033569	Replicate 2
chr1	30000000	31000000	chr1:30000000-31000000	0.0572735	Replicate 2
chr1	31000000	32000000	chr1:31000000-32000000	1.43e-09	Replicate 2
chr1	31000000	32000000		0.0392276	Replicate 1
chr1	32000000	33000000	chr1:32000000-33000000	1.78e-05	Replicate 2
chr1	35000000	36000000	chr1:35000000-36000000	0.0757085	Replicate 2
chr1	36000000	37000000	chr1:36000000-37000000	0.0588525	Replicate 2
chr1	39000000	40000000	chr1:39000000-40000000	0.00147551	Replicate 2
chr1	39000000	40000000		0.00519022	Replicate 1
chr1	42000000	43000000	chr1:42000000-43000000	0.0352393	Replicate 2
chr1	43000000	44000000	chr1:43000000-44000000	0.060065	Replicate 1
chr1	45000000	46000000	chr1:45000000-46000000	0.0199591	Replicate 2
chr1	46000000	47000000	chr1:46000000-47000000	0.0483863	Replicate 2
chr1	47000000	48000000	chr1:47000000-48000000	0.092352	Replicate 2
chr1	52000000	53000000	chr1:52000000-53000000	0.0677433	Replicate 2
chr1	62000000	63000000	chr1:62000000-63000000	0.0985481	Replicate 2
chr1	94000000	95000000	chr1:94000000-95000000	0.0442222	Replicate 2
chr1	150000000	151000000	chr1:150000000-151000000	0.0456835	Replicate 2
chr1	151000000	152000000	chr1:151000000-152000000	7.52e-07	Replicate 2
chr1	152000000	153000000	chr1:152000000-153000000	0.0967323	Replicate 2
chr1	155000000	156000000	chr1:155000000-156000000	0.0048832	Replicate 2
chr1	156000000	157000000	chr1:156000000-157000000	0.0145948	Replicate 2
chr1	161000000	162000000	chr1:161000000-162000000	0.045011	Replicate 2
chr1	181000000	182000000	chr1:181000000-182000000	0.0880094	Replicate 2
chr1	201000000	202000000	chr1:201000000-202000000	0.0797529	Replicate 1
chr1	202000000	203000000	chr1:202000000-203000000	0.0460889	Replicate 2
chr1	203000000	204000000	chr1:203000000-204000000	0.00283219	Replicate 2
chr1	209000000	210000000	chr1:209000000-210000000	4.91e-07	Replicate 1
chr1	217000000	218000000	chr1:217000000-218000000	0.0507146	Replicate 2
chr1	218000000	219000000	chr1:218000000-219000000	4.38e-05	Replicate 2
chr1	228000000	229000000	chr1:228000000-229000000	0.0137877	Replicate 2
chr1	231000000	232000000	chr1:231000000-232000000	0.0553508	Replicate 2
chr1	234000000	235000000	chr1:234000000-235000000	0.0311596	Replicate 2
chr1	234000000	235000000		0.031416	Replicate 1
chr1	236000000	237000000	chr1:236000000-237000000	0.0532326	Replicate 2
chr1	248000000	249000000	chr1:248000000-249000000	0.0543702	Replicate 2
chr10	106000000	107000000	chr10:106000000-107000000	0.0615583	Replicate 2
chr11	0	1000000	chr11:0-1000000	0.00861104	Replicate 1
chr11	65000000	66000000	chr11:65000000-66000000	0.00207415	Replicate 2
chr11	66000000	67000000	chr11:66000000-67000000	0.0482557	Replicate 2
chr12	52000000	53000000	chr12:52000000-53000000	1.41e-05	Replicate 1
chr12	52000000	53000000		4.2e-05	Replicate 2
chr12	95000000	96000000	chr12:95000000-96000000	0.092604	Replicate 2
chr16	2000000	3000000	chr16:2000000-3000000	0.0451596	Replicate 2
chr17	40000000	41000000	chr17:40000000-41000000	0.00108697	Replicate 2
chr17	41000000	42000000	chr17:41000000-42000000	3.16e-05	Replicate 1
chr17	41000000	42000000		0.000269831	Replicate 2
chr17	42000000	43000000	chr17:42000000-43000000	0.0404662	Replicate 2
chr17	43000000	44000000	chr17:43000000-44000000	0.0397647	Replicate 2
chr17	44000000	45000000	chr17:44000000-45000000	0.0546068	Replicate 2
chr17	81000000	82000000	chr17:81000000-82000000	0.0767587	Replicate 2
chr17	82000000	83000000	chr17:82000000-83000000	0.0161482	Replicate 2
chr19	1000000	2000000	chr19:1000000-2000000	0.0195245	Replicate 2
chr19	6000000	7000000	chr19:6000000-7000000	0.0768579	Replicate 2
chr19	36000000	37000000	chr19:36000000-37000000	0.0166323	Replicate 2
chr19	43000000	44000000	chr19:43000000-44000000	0.0132671	Replicate 2
chr19	45000000	46000000	chr19:45000000-46000000	0.00145467	Replicate 2
chr2	43000000	44000000	chr2:43000000-44000000	0.0445748	Replicate 2
chr2	54000000	55000000	chr2:54000000-55000000	0.0888163	Replicate 2
chr2	64000000	65000000	chr2:64000000-65000000	0.0230016	Replicate 2
chr2	65000000	66000000	chr2:65000000-66000000	0.0363158	Replicate 2
chr2	150000000	151000000	chr2:150000000-151000000	0.00329997	Replicate 2
chr2	171000000	172000000	chr2:171000000-172000000	0.0803794	Replicate 2
chr2	179000000	180000000	chr2:179000000-180000000	0.0948173	Replicate 2
chr2	185000000	186000000	chr2:185000000-186000000	0.0126943	Replicate 2
chr2	190000000	191000000	chr2:190000000-191000000	0.00510289	Replicate 2
chr2	198000000	199000000	chr2:198000000-199000000	0.0555112	Replicate 2
chr2	200000000	201000000	chr2:200000000-201000000	0.000832904	Replicate 2
chr2	201000000	202000000	chr2:201000000-202000000	0.0081888	Replicate 2
chr2	202000000	203000000	chr2:202000000-203000000	0.0563863	Replicate 2
chr2	208000000	209000000	chr2:208000000-209000000	0.0604151	Replicate 2
chr2	226000000	227000000	chr2:226000000-227000000	0.0610011	Replicate 2
chr3	156000000	157000000	chr3:156000000-157000000	0.0177971	Replicate 1
chr6	26000000	27000000	chr6:26000000-27000000	0.0100882	Replicate 1
chr6	27000000	28000000	chr6:27000000-28000000	0.0302823	Replicate 2
chr6	30000000	31000000	chr6:30000000-31000000	0.026926	Replicate 1
chr6	35000000	36000000	chr6:35000000-36000000	0.00336831	Replicate 2
chr6	42000000	43000000	chr6:42000000-43000000	0.061088	Replicate 2
chr6	90000000	91000000	chr6:90000000-91000000	0.086553	Replicate 2
chr6	125000000	126000000	chr6:125000000-126000000	0.000212928	Replicate 2
chr6	138000000	139000000	chr6:138000000-139000000	0.000578594	Replicate 2
chr7	116000000	117000000	chr7:116000000-117000000	0.0206786	Replicate 2
chr7	123000000	124000000	chr7:123000000-124000000	0.0999392	Replicate 2
chr7	130000000	131000000	chr7:130000000-131000000	0.0971749	Replicate 1
chr8	127000000	128000000	chr8:127000000-128000000	0.0522448	Replicate 1
