# Supplementary material for: Human papillomavirus genomes associate with active host chromatin during persistent viral infection
Source: PLoS Pathog. 2025 Sep 2;21(9):e1013454. doi: 10.1371/journal.ppat.1013454 (PMC12440168; doi:10.1371/journal.ppat.1013454)
Supplement: S2 Table — (XLSX) [file ppat.1013454.s004.xlsx]

## Sheet: Table S2_4C inverse PCR primers
Table S2. 4C Inverse PCR primers targeting the HPV31 genome
Primer ID	Reading primer	Distance from EcoRI site (includes primer seq)	Reading primer orientation	Non-reading primer	Distance from DpnII site (includes primer seq)	Viewpoint size (bp)	Genome [Chen, 2024]
Viewpoint 1	AACAACACCACCACATCG	18 bp	Sense	ACATTAATACACATTCAAGTCGA	45 bp	584	HPV31
Viewpoint 2	CAAGGCGCAGGTTTTGGAAT	21 bp	Antisense	TGTTAGCACACATGAAAATCCTACT	30 bp	1286	HPV31
Viewpoint 3	GATTGTCCTCCATTAGAATT	24 bp	Sense	CGTTGAGTTTCAGGATTATAA	52 bp	335	HPV31
