# Supplementary material for: Human papillomavirus genomes associate with active host chromatin during persistent viral infection
Source: PLoS Pathog. 2025 Sep 2;21(9):e1013454. doi: 10.1371/journal.ppat.1013454 (PMC12440168; doi:10.1371/journal.ppat.1013454)
Supplement: S3 Table — (XLSX) [file ppat.1013454.s005.xlsx]

## Sheet: Table S3_4C samples
Table S3. 4C sample details
Sample ID	Cell line	HPV Genome Status	Primary Restriction enzyme	Secondary Restriction enzyme	# reads (per read pair) for each sample
					Total	Viewpoint 1 reading primer	Viewpoint 2 reading primer	Viewpoint 3 reading primer
S9_6E_1_EcoRI	CIN612-6E cervical keratinocytes	Integrated HPV31	EcoRI	DpnII	419612921	1.13014e+06	5.51926e+07	1.21623e+08
S10_6E_2_EcoRI	CIN612-6E cervical keratinocytes	Integrated HPV31	EcoRI	DpnII	395826156	766604	6.01434e+07	102349615
S11_6E_3_EcoRI	CIN612-6E cervical keratinocytes	Integrated HPV31	EcoRI	DpnII	387530736	829122	6.28085e+07	9.91316e+07
S12_9E_1_EcoRI	CIN612-9E cervical keratinocytes	Extrachromosomal HPV31	EcoRI	DpnII	419049615	983266	97692364	83954630
S13_9E_2_EcoRI	CIN612-9E cervical keratinocytes	Extrachromosomal HPV31	EcoRI	DpnII	440781996	2.00505e+06	1.90922e+08	3.83253e+06
S14_9E_3_EcoRI	CIN612-9E cervical keratinocytes	Extrachromosomal HPV31	EcoRI	DpnII	320626813	10643781	80269247	5.75677e+07
S15_9E_4_EcoRI	CIN612-9E cervical keratinocytes	Extrachromosomal HPV31	EcoRI	DpnII	418534369	1.50293e+06	1.73425e+08	8.55353e+06
