# Supplementary material for: Human papillomavirus genomes associate with active host chromatin during persistent viral infection
Source: PLoS Pathog. 2025 Sep 2;21(9):e1013454. doi: 10.1371/journal.ppat.1013454 (PMC12440168; doi:10.1371/journal.ppat.1013454)
Supplement: S4 Table — (XLSX) [file ppat.1013454.s006.xlsx]

## Sheet: Table S4_6E 4C peaks
Table S4. HPV31 trans-interactions mapped in CIN612-6E cells by 4C
chrom (hg38)	4C start	4C end	4C position
chr1	8000000	8250000	chr1:8000000-8250000
chr1	22450000	22550000	chr1:22450000-22550000
chr1	23100000	23150000	chr1:23100000-23150000
chr1	25100000	25250000	chr1:25100000-25250000
chr1	25950000	26050000	chr1:25950000-26050000
chr1	26700000	26850000	chr1:26700000-26850000
chr1	31200000	31250000	chr1:31200000-31250000
chr1	41950000	42050000	chr1:41950000-42050000
chr1	52850000	52950000	chr1:52850000-52950000
chr1	147150000	147300000	chr1:147150000-147300000
chr1	151600000	151650000	chr1:151600000-151650000
chr1	152050000	152250000	chr1:152050000-152250000
chr1	153050000	153200000	chr1:153050000-153200000
chr1	162100000	162250000	chr1:162100000-162250000
chr1	164650000	164850000	chr1:164650000-164850000
chr1	168200000	168300000	chr1:168200000-168300000
chr1	172900000	173050000	chr1:172900000-173050000
chr1	174900000	174950000	chr1:174900000-174950000
chr1	183150000	183250000	chr1:183150000-183250000
chr1	187950000	188000000	chr1:187950000-188000000
chr1	190200000	190250000	chr1:190200000-190250000
chr1	190550000	190650000	chr1:190550000-190650000
chr1	192500000	192650000	chr1:192500000-192650000
chr1	200600000	200650000	chr1:200600000-200650000
chr1	202050000	202200000	chr1:202050000-202200000
chr1	203950000	204100000	chr1:203950000-204100000
chr1	204350000	204450000	chr1:204350000-204450000
chr1	230500000	230650000	chr1:230500000-230650000
chr1	234350000	234500000	chr1:234350000-234500000
chr2	9200000	9250000	chr2:9200000-9250000
chr2	11450000	11500000	chr2:11450000-11500000
chr2	38350000	38400000	chr2:38350000-38400000
chr2	38550000	38600000	chr2:38550000-38600000
chr2	38650000	38750000	chr2:38650000-38750000
chr2	43750000	43850000	chr2:43750000-43850000
chr2	61600000	61750000	chr2:61600000-61750000
chr2	65800000	65900000	chr2:65800000-65900000
chr2	67900000	68100000	chr2:67900000-68100000
chr2	70050000	70350000	chr2:70050000-70350000
chr2	72350000	72550000	chr2:72350000-72550000
chr2	171050000	171150000	chr2:171050000-171150000
chr2	173100000	173150000	chr2:173100000-173150000
chr2	173950000	174000000	chr2:173950000-174000000
chr2	191650000	191700000	chr2:191650000-191700000
chr2	215550000	215650000	chr2:215550000-215650000
chr2	217050000	217350000	chr2:217050000-217350000
chr2	217750000	217850000	chr2:217750000-217850000
chr2	223650000	223800000	chr2:223650000-223800000
chr2	232000000	232150000	chr2:232000000-232150000
chr2	234400000	234500000	chr2:234400000-234500000
chr2	234800000	234900000	chr2:234800000-234900000
chr2	235000000	235100000	chr2:235000000-235100000
chr2	236950000	237150000	chr2:236950000-237150000
chr2	238750000	238850000	chr2:238750000-238850000
chr2	240050000	240150000	chr2:240050000-240150000
chr3	31650000	31800000	chr3:31650000-31800000
chr3	47600000	47750000	chr3:47600000-47750000
chr3	83700000	83750000	chr3:83700000-83750000
chr3	102200000	102250000	chr3:102200000-102250000
chr3	112350000	112400000	chr3:112350000-112400000
chr3	125000000	125050000	chr3:125000000-125050000
chr3	128100000	128200000	chr3:128100000-128200000
chr3	171350000	171450000	chr3:171350000-171450000
chr3	184850000	184950000	chr3:184850000-184950000
chr3	188700000	188950000	chr3:188700000-188950000
chr3	189500000	189550000	chr3:189500000-189550000
chr3	195300000	195450000	chr3:195300000-195450000
chr3	196450000	196550000	chr3:196450000-196550000
chr3	196600000	196650000	chr3:196600000-196650000
chr5	28300000	28400000	chr5:28300000-28400000
chr5	56950000	57000000	chr5:56950000-57000000
chr5	65300000	65400000	chr5:65300000-65400000
chr5	67300000	67400000	chr5:67300000-67400000
chr5	67550000	67700000	chr5:67550000-67700000
chr5	67750000	67800000	chr5:67750000-67800000
chr5	68400000	68550000	chr5:68400000-68550000
chr5	71700000	71850000	chr5:71700000-71850000
chr5	72550000	72650000	chr5:72550000-72650000
chr5	73350000	73500000	chr5:73350000-73500000
chr5	74400000	74450000	chr5:74400000-74450000
chr5	131450000	131550000	chr5:131450000-131550000
chr5	132950000	133050000	chr5:132950000-133050000
chr5	133650000	133750000	chr5:133650000-133750000
chr5	134650000	134800000	chr5:134650000-134800000
chr5	134950000	135050000	chr5:134950000-135050000
chr5	135350000	135500000	chr5:135350000-135500000
chr5	142700000	142800000	chr5:142700000-142800000
chr5	150300000	150350000	chr5:150300000-150350000
chr5	177150000	177300000	chr5:177150000-177300000
chr6	800000	1300000	chr6:800000-1300000
chr6	1400000	1650000	chr6:1400000-1650000
chr6	1700000	1800000	chr6:1700000-1800000
chr6	4150000	4300000	chr6:4150000-4300000
chr6	4400000	4550000	chr6:4400000-4550000
chr6	12250000	12350000	chr6:12250000-12350000
chr6	14600000	14850000	chr6:14600000-14850000
chr6	14950000	15150000	chr6:14950000-15150000
chr6	15300000	15450000	chr6:15300000-15450000
chr6	15650000	15700000	chr6:15650000-15700000
chr6	40750000	40850000	chr6:40750000-40850000
chr6	41300000	41350000	chr6:41300000-41350000
chr6	45400000	45450000	chr6:45400000-45450000
chr6	47200000	47250000	chr6:47200000-47250000
chr6	76900000	76950000	chr6:76900000-76950000
chr6	106750000	106900000	chr6:106750000-106900000
chr6	109850000	109950000	chr6:109850000-109950000
chr6	110050000	110100000	chr6:110050000-110100000
chr6	111950000	112050000	chr6:111950000-112050000
chr6	133700000	133800000	chr6:133700000-133800000
chr6	137750000	137850000	chr6:137750000-137850000
chr6	139500000	139650000	chr6:139500000-139650000
chr6	139750000	139900000	chr6:139750000-139900000
chr6	140100000	140150000	chr6:140100000-140150000
chr6	140450000	140500000	chr6:140450000-140500000
chr6	141500000	141600000	chr6:141500000-141600000
chr6	143350000	143450000	chr6:143350000-143450000
chr6	169400000	169550000	chr6:169400000-169550000
chr7	3350000	3550000	chr7:3350000-3550000
chr7	24800000	24850000	chr7:24800000-24850000
chr7	28650000	28750000	chr7:28650000-28750000
chr7	29350000	29400000	chr7:29350000-29400000
chr7	41100000	41400000	chr7:41100000-41400000
chr7	42750000	42800000	chr7:42750000-42800000
chr7	42900000	42950000	chr7:42900000-42950000
chr7	46500000	46600000	chr7:46500000-46600000
chr7	94650000	94750000	chr7:94650000-94750000
chr7	152050000	152150000	chr7:152050000-152150000
chr8	18400000	18500000	chr8:18400000-18500000
chr8	29850000	29950000	chr8:29850000-29950000
chr8	94500000	94600000	chr8:94500000-94600000
chr8	99550000	99650000	chr8:99550000-99650000
chr8	124650000	124800000	chr8:124650000-124800000
chr8	125000000	125050000	chr8:125000000-125050000
chr8	140900000	141000000	chr8:140900000-141000000
chr9	36250000	36400000	chr9:36250000-36400000
chr9	82050000	82150000	chr9:82050000-82150000
chr9	90700000	90800000	chr9:90700000-90800000
chr9	108550000	108600000	chr9:108550000-108600000
chr9	108950000	109000000	chr9:108950000-109000000
chr9	109250000	109350000	chr9:109250000-109350000
chr9	109650000	109800000	chr9:109650000-109800000
chr9	110200000	110350000	chr9:110200000-110350000
chr9	110600000	110650000	chr9:110600000-110650000
chr9	110800000	110950000	chr9:110800000-110950000
chr9	113150000	113300000	chr9:113150000-113300000
chr9	114550000	114650000	chr9:114550000-114650000
chr9	123950000	124000000	chr9:123950000-124000000
chr9	124900000	125050000	chr9:124900000-125050000
chr9	127200000	127250000	chr9:127200000-127250000
chr9	129950000	130000000	chr9:129950000-130000000
chr9	130600000	130850000	chr9:130600000-130850000
chr9	132850000	132950000	chr9:132850000-132950000
chr10	31950000	32050000	chr10:31950000-32050000
chr10	68100000	68200000	chr10:68100000-68200000
chr10	70250000	70350000	chr10:70250000-70350000
chr10	70550000	70650000	chr10:70550000-70650000
chr10	72600000	72750000	chr10:72600000-72750000
chr10	87550000	87650000	chr10:87550000-87650000
chr10	88050000	88500000	chr10:88050000-88500000
chr10	88600000	88650000	chr10:88600000-88650000
chr10	88750000	88900000	chr10:88750000-88900000
chr10	89400000	89500000	chr10:89400000-89500000
chr10	89900000	90500000	chr10:89900000-90500000
chr10	90800000	90950000	chr10:90800000-90950000
chr10	91350000	91800000	chr10:91350000-91800000
chr10	92300000	92400000	chr10:92300000-92400000
chr10	92550000	92600000	chr10:92550000-92600000
chr10	99900000	100000000	chr10:99900000-100000000
chr11	17250000	17350000	chr11:17250000-17350000
chr11	74300000	74400000	chr11:74300000-74400000
chr11	108200000	108300000	chr11:108200000-108300000
chr11	118750000	118850000	chr11:118750000-118850000
chr11	129500000	129650000	chr11:129500000-129650000
chr11	130050000	130200000	chr11:130050000-130200000
chr12	6700000	6750000	chr12:6700000-6750000
chr12	47050000	47350000	chr12:47050000-47350000
chr12	48350000	48500000	chr12:48350000-48500000
chr12	59950000	60000000	chr12:59950000-60000000
chr12	66850000	67000000	chr12:66850000-67000000
chr12	69250000	69300000	chr12:69250000-69300000
chr12	87400000	87500000	chr12:87400000-87500000
chr12	88100000	88250000	chr12:88100000-88250000
chr12	88600000	88700000	chr12:88600000-88700000
chr12	93250000	93450000	chr12:93250000-93450000
chr12	105850000	106000000	chr12:105850000-106000000
chr12	107050000	107150000	chr12:107050000-107150000
chr12	109950000	110050000	chr12:109950000-110050000
chr12	110150000	110300000	chr12:110150000-110300000
chr12	110800000	110950000	chr12:110800000-110950000
chr12	120900000	121050000	chr12:120900000-121050000
chr12	123250000	123350000	chr12:123250000-123350000
chr13	30050000	30150000	chr13:30050000-30150000
chr13	40100000	40300000	chr13:40100000-40300000
chr13	43750000	43900000	chr13:43750000-43900000
chr13	44300000	44400000	chr13:44300000-44400000
chr13	45100000	45250000	chr13:45100000-45250000
chr14	35100000	35200000	chr14:35100000-35200000
chr14	49900000	50050000	chr14:49900000-50050000
chr14	63800000	63900000	chr14:63800000-63900000
chr14	64650000	64750000	chr14:64650000-64750000
chr14	66800000	66900000	chr14:66800000-66900000
chr14	98350000	98450000	chr14:98350000-98450000
chr15	33000000	33150000	chr15:33000000-33150000
chr15	40550000	40650000	chr15:40550000-40650000
chr15	41500000	41650000	chr15:41500000-41650000
chr15	47950000	48000000	chr15:47950000-48000000
chr15	62650000	62800000	chr15:62650000-62800000
chr15	63300000	63350000	chr15:63300000-63350000
chr15	64200000	64300000	chr15:64200000-64300000
chr15	64400000	64650000	chr15:64400000-64650000
chr15	70750000	70900000	chr15:70750000-70900000
chr15	71250000	71350000	chr15:71250000-71350000
chr15	71500000	71650000	chr15:71500000-71650000
chr15	71850000	72150000	chr15:71850000-72150000
chr15	73000000	73100000	chr15:73000000-73100000
chr15	75900000	76000000	chr15:75900000-76000000
chr15	76750000	76850000	chr15:76750000-76850000
chr15	77200000	77250000	chr15:77200000-77250000
chr15	83800000	83950000	chr15:83800000-83950000
chr15	87450000	87500000	chr15:87450000-87500000
chr16	3800000	3850000	chr16:3800000-3850000
chr16	68750000	68850000	chr16:68750000-68850000
chr16	68900000	69150000	chr16:68900000-69150000
chr17	37600000	37700000	chr17:37600000-37700000
chr17	39750000	39900000	chr17:39750000-39900000
chr17	59200000	59300000	chr17:59200000-59300000
chr17	59550000	59650000	chr17:59550000-59650000
chr17	61500000	61650000	chr17:61500000-61650000
chr18	49150000	49350000	chr18:49150000-49350000
chr18	58700000	58800000	chr18:58700000-58800000
chr19	42500000	42550000	chr19:42500000-42550000
chr19	44150000	44200000	chr19:44150000-44200000
chr20	3350000	3450000	chr20:3350000-3450000
chr20	4500000	4800000	chr20:4500000-4800000
chr20	6550000	6650000	chr20:6550000-6650000
chr20	34800000	34850000	chr20:34800000-34850000
chr20	36500000	36700000	chr20:36500000-36700000
chr20	37250000	37350000	chr20:37250000-37350000
chr20	45900000	45950000	chr20:45900000-45950000
chr20	47500000	47650000	chr20:47500000-47650000
chr21	35100000	35200000	chr21:35100000-35200000
chr22	29750000	29900000	chr22:29750000-29900000
chr22	40650000	40850000	chr22:40650000-40850000
chr22	43650000	43750000	chr22:43650000-43750000
chrX	108250000	108400000	chrX:108250000-108400000
chrX	116400000	116500000	chrX:116400000-116500000
