# Supplementary material for: Human papillomavirus genomes associate with active host chromatin during persistent viral infection
Source: PLoS Pathog. 2025 Sep 2;21(9):e1013454. doi: 10.1371/journal.ppat.1013454 (PMC12440168; doi:10.1371/journal.ppat.1013454)
Supplement: S5 Table — (XLSX) [file ppat.1013454.s007.xlsx]

## Sheet: Table S5_9E 4C peaks
Table S5. Significant HPV31 trans-interactions mapped in CIN612-9E cells by 4C
chrom (hg38)	start	end	# Samples that contain 4C peak	Samples that contain 4C peak	S12_9E_1_EcoRI	S13_9E_2_EcoRI	S14_9E_3_EcoRI	S15_9E_4_EcoRI
chr1	1750000	1850000	1	S12	1	0	0	0
chr1	6800000	6900000	1	S12	1	0	0	0
chr1	7200000	7300000	1	S14	0	0	1	0
chr1	7700000	7850000	1	S15	0	0	0	1
chr1	8000000	8150000	3	S12,S13,S14	1	1	1	0
chr1	8150000	8200000	4	S12,S13,S14,S15	1	1	1	1
chr1	8200000	8250000	3	S13,S14,S15	0	1	1	1
chr1	8250000	8300000	2	S13,S14	0	1	1	0
chr1	8450000	8500000	1	S14	0	0	1	0
chr1	8500000	8550000	2	S14,S15	0	0	1	1
chr1	8550000	8650000	1	S15	0	0	0	1
chr1	8700000	8800000	1	S13	0	1	0	0
chr1	9050000	9150000	1	S14	0	0	1	0
chr1	9600000	9700000	1	S15	0	0	0	1
chr1	9800000	9950000	1	S14	0	0	1	0
chr1	10000000	10050000	1	S15	0	0	0	1
chr1	10050000	10150000	2	S14,S15	0	0	1	1
chr1	10300000	10450000	1	S12	1	0	0	0
chr1	12350000	12400000	1	S14	0	0	1	0
chr1	12400000	12500000	2	S12,S14	1	0	1	0
chr1	14250000	14350000	1	S12	1	0	0	0
chr1	15800000	15850000	2	S13,S14	0	1	1	0
chr1	15850000	15950000	3	S12,S13,S14	1	1	1	0
chr1	17250000	17350000	1	S14	0	0	1	0
chr1	17500000	17600000	1	S15	0	0	0	1
chr1	17750000	17950000	1	S12	1	0	0	0
chr1	19600000	19700000	1	S12	1	0	0	0
chr1	20850000	21000000	2	S12,S14	1	0	1	0
chr1	21100000	21250000	1	S12	1	0	0	0
chr1	21900000	22000000	1	S12	1	0	0	0
chr1	22400000	22500000	1	S15	0	0	0	1
chr1	23050000	23150000	3	S13,S14,S15	0	1	1	1
chr1	23150000	23250000	1	S14	0	0	1	0
chr1	23350000	23550000	2	S12,S14	1	0	1	0
chr1	23550000	23700000	3	S12,S14,S15	1	0	1	1
chr1	23700000	23800000	1	S12	1	0	0	0
chr1	23900000	23950000	2	S13,S14	0	1	1	0
chr1	23950000	24050000	3	S13,S14,S15	0	1	1	1
chr1	24250000	24400000	1	S14	0	0	1	0
chr1	25100000	25250000	1	S14	0	0	1	0
chr1	25350000	25450000	1	S15	0	0	0	1
chr1	26200000	26300000	1	S12	1	0	0	0
chr1	26650000	26700000	1	S14	0	0	1	0
chr1	26700000	26850000	2	S13,S14	0	1	1	0
chr1	27250000	27350000	1	S12	1	0	0	0
chr1	27650000	27750000	1	S12	1	0	0	0
chr1	27750000	27800000	3	S12,S13,S14	1	1	1	0
chr1	27800000	27850000	2	S13,S14	0	1	1	0
chr1	28000000	28100000	2	S12,S14	1	0	1	0
chr1	28100000	28150000	2	S12,S15	1	0	0	1
chr1	28150000	28250000	1	S15	0	0	0	1
chr1	28900000	29000000	2	S14,S15	0	0	1	1
chr1	30500000	30600000	1	S15	0	0	0	1
chr1	30950000	31050000	2	S13,S14	0	1	1	0
chr1	31450000	31600000	2	S12,S14	1	0	1	0
chr1	31600000	31700000	1	S12	1	0	0	0
chr1	31700000	31750000	2	S12,S13	1	1	0	0
chr1	31750000	31850000	1	S13	0	1	0	0
chr1	31950000	32050000	1	S15	0	0	0	1
chr1	32050000	32150000	2	S14,S15	0	0	1	1
chr1	32450000	32650000	2	S13,S14	0	1	1	0
chr1	32650000	32700000	1	S13	0	1	0	0
chr1	32900000	33050000	2	S14,S15	0	0	1	1
chr1	34000000	34100000	1	S15	0	0	0	1
chr1	35350000	35550000	1	S13	0	1	0	0
chr1	35600000	35700000	1	S15	0	0	0	1
chr1	35900000	36050000	1	S14	0	0	1	0
chr1	38150000	38250000	1	S13	0	1	0	0
chr1	39000000	39100000	2	S12,S15	1	0	0	1
chr1	39100000	39200000	1	S12	1	0	0	0
chr1	39400000	39500000	2	S13,S14	0	1	1	0
chr1	39800000	39900000	2	S14,S15	0	0	1	1
chr1	39950000	40000000	1	S12	1	0	0	0
chr1	40000000	40050000	2	S12,S15	1	0	0	1
chr1	40050000	40150000	1	S15	0	0	0	1
chr1	40650000	40750000	1	S14	0	0	1	0
chr1	41150000	41350000	1	S15	0	0	0	1
chr1	41900000	41950000	1	S13	0	1	0	0
chr1	41950000	42050000	3	S13,S14,S15	0	1	1	1
chr1	42050000	42100000	1	S15	0	0	0	1
chr1	42150000	42300000	1	S12	1	0	0	0
chr1	42300000	42350000	2	S13,S14	0	1	1	0
chr1	42350000	42400000	3	S13,S14,S15	0	1	1	1
chr1	42400000	42450000	2	S13,S15	0	1	0	1
chr1	42450000	42550000	1	S15	0	0	0	1
chr1	42850000	42950000	3	S13,S14,S15	0	1	1	1
chr1	43150000	43250000	1	S14	0	0	1	0
chr1	44550000	44650000	1	S15	0	0	0	1
chr1	45400000	45600000	1	S15	0	0	0	1
chr1	46150000	46250000	1	S15	0	0	0	1
chr1	51400000	51550000	1	S13	0	1	0	0
chr1	51700000	51900000	1	S12	1	0	0	0
chr1	52400000	52500000	1	S12	1	0	0	0
chr1	52950000	53100000	1	S15	0	0	0	1
chr1	53350000	53500000	1	S13	0	1	0	0
chr1	53800000	54050000	1	S12	1	0	0	0
chr1	56700000	56850000	1	S13	0	1	0	0
chr1	57850000	58050000	1	S12	1	0	0	0
chr1	58500000	58550000	1	S13	0	1	0	0
chr1	58550000	58600000	2	S13,S15	0	1	0	1
chr1	58600000	58650000	3	S13,S14,S15	0	1	1	1
chr1	58650000	58750000	2	S14,S15	0	0	1	1
chr1	58750000	58900000	1	S14	0	0	1	0
chr1	58900000	59050000	1	S12	1	0	0	0
chr1	59150000	59250000	1	S12	1	0	0	0
chr1	59500000	59550000	1	S13	0	1	0	0
chr1	59550000	59650000	2	S13,S14	0	1	1	0
chr1	59650000	59700000	1	S14	0	0	1	0
chr1	61000000	61100000	2	S13,S14	0	1	1	0
chr1	61100000	61150000	4	S12,S13,S14,S15	1	1	1	1
chr1	61150000	61250000	3	S12,S14,S15	1	0	1	1
chr1	61250000	61350000	2	S12,S14	1	0	1	0
chr1	61450000	61550000	1	S12	1	0	0	0
chr1	61550000	61650000	1	S13	0	1	0	0
chr1	61750000	61900000	1	S12	1	0	0	0
chr1	61900000	62050000	2	S13,S14	0	1	1	0
chr1	63200000	63300000	1	S15	0	0	0	1
chr1	63300000	63400000	2	S12,S13	1	1	0	0
chr1	64050000	64150000	1	S12	1	0	0	0
chr1	64450000	64600000	1	S12	1	0	0	0
chr1	66000000	66150000	1	S12	1	0	0	0
chr1	66150000	66200000	2	S12,S13	1	1	0	0
chr1	66200000	66300000	3	S12,S13,S14	1	1	1	0
chr1	66300000	66450000	1	S12	1	0	0	0
chr1	66650000	66750000	1	S12	1	0	0	0
chr1	66900000	67000000	1	S15	0	0	0	1
chr1	67250000	67450000	1	S14	0	0	1	0
chr1	67500000	67600000	1	S13	0	1	0	0
chr1	67600000	67650000	2	S13,S14	0	1	1	0
chr1	67650000	67700000	3	S12,S13,S14	1	1	1	0
chr1	67700000	67800000	1	S12	1	0	0	0
chr1	69850000	70000000	1	S13	0	1	0	0
chr1	70250000	70400000	1	S13	0	1	0	0
chr1	73250000	73350000	1	S15	0	0	0	1
chr1	73950000	74050000	2	S13,S15	0	1	0	1
chr1	74050000	74100000	1	S15	0	0	0	1
chr1	74350000	74550000	1	S12	1	0	0	0
chr1	75600000	75750000	1	S12	1	0	0	0
chr1	76350000	76500000	1	S12	1	0	0	0
chr1	76500000	76600000	1	S15	0	0	0	1
chr1	77300000	77400000	1	S13	0	1	0	0
chr1	77750000	77900000	1	S15	0	0	0	1
chr1	78000000	78150000	2	S13,S14	0	1	1	0
chr1	78150000	78200000	1	S13	0	1	0	0
chr1	78700000	78800000	1	S12	1	0	0	0
chr1	79100000	79200000	1	S15	0	0	0	1
chr1	79600000	79750000	1	S15	0	0	0	1
chr1	80350000	80600000	1	S12	1	0	0	0
chr1	80700000	80850000	1	S12	1	0	0	0
chr1	81100000	81250000	1	S15	0	0	0	1
chr1	82700000	82800000	1	S12	1	0	0	0
chr1	82950000	83000000	1	S12	1	0	0	0
chr1	83000000	83100000	2	S12,S13	1	1	0	0
chr1	83550000	83650000	1	S15	0	0	0	1
chr1	83800000	83850000	1	S15	0	0	0	1
chr1	83850000	83900000	2	S12,S15	1	0	0	1
chr1	83900000	83950000	1	S12	1	0	0	0
chr1	84050000	84150000	1	S13	0	1	0	0
chr1	84150000	84200000	2	S13,S15	0	1	0	1
chr1	84200000	84300000	2	S12,S15	1	0	0	1
chr1	84300000	84350000	2	S14,S15	0	0	1	1
chr1	84350000	84400000	1	S14	0	0	1	0
chr1	84400000	84500000	1	S12	1	0	0	0
chr1	84600000	84700000	2	S12,S13	1	1	0	0
chr1	84700000	84750000	1	S12	1	0	0	0
chr1	84950000	85050000	1	S13	0	1	0	0
chr1	85050000	85100000	2	S12,S13	1	1	0	0
chr1	85100000	85150000	3	S12,S13,S15	1	1	0	1
chr1	85150000	85200000	2	S12,S15	1	0	0	1
chr1	85200000	85300000	3	S12,S14,S15	1	0	1	1
chr1	85300000	85350000	1	S12	1	0	0	0
chr1	85400000	85500000	1	S15	0	0	0	1
chr1	85550000	85700000	1	S12	1	0	0	0
chr1	85950000	86100000	1	S15	0	0	0	1
chr1	86100000	86200000	1	S13	0	1	0	0
chr1	86500000	86550000	1	S12	1	0	0	0
chr1	86550000	86650000	3	S12,S13,S14	1	1	1	0
chr1	87700000	87950000	1	S12	1	0	0	0
chr1	88700000	88750000	1	S14	0	0	1	0
chr1	88750000	88800000	2	S12,S14	1	0	1	0
chr1	88800000	88900000	1	S12	1	0	0	0
chr1	89450000	89550000	1	S15	0	0	0	1
chr1	89600000	89750000	1	S12	1	0	0	0
chr1	89750000	89850000	2	S12,S15	1	0	0	1
chr1	89850000	89950000	3	S12,S14,S15	1	0	1	1
chr1	89950000	90000000	1	S15	0	0	0	1
chr1	90900000	91000000	1	S12	1	0	0	0
chr1	91050000	91200000	1	S13	0	1	0	0
chr1	92850000	92900000	2	S13,S14	0	1	1	0
chr1	92900000	93050000	3	S12,S13,S14	1	1	1	0
chr1	93050000	93150000	1	S12	1	0	0	0
chr1	93150000	93200000	2	S12,S15	1	0	0	1
chr1	93200000	93300000	1	S15	0	0	0	1
chr1	93650000	93800000	1	S12	1	0	0	0
chr1	93900000	93950000	1	S15	0	0	0	1
chr1	93950000	94100000	2	S14,S15	0	0	1	1
chr1	94250000	94300000	2	S12,S14	1	0	1	0
chr1	94300000	94400000	3	S12,S13,S14	1	1	1	0
chr1	94400000	94600000	4	S12,S13,S14,S15	1	1	1	1
chr1	94600000	94650000	3	S13,S14,S15	0	1	1	1
chr1	94650000	94700000	1	S14	0	0	1	0
chr1	94700000	94850000	2	S12,S14	1	0	1	0
chr1	94850000	94950000	1	S14	0	0	1	0
chr1	94950000	95050000	1	S12	1	0	0	0
chr1	95700000	95950000	1	S12	1	0	0	0
chr1	96350000	96600000	1	S12	1	0	0	0
chr1	98800000	98950000	1	S13	0	1	0	0
chr1	99550000	99650000	1	S15	0	0	0	1
chr1	99750000	99800000	2	S13,S14	0	1	1	0
chr1	99800000	99850000	3	S13,S14,S15	0	1	1	1
chr1	99850000	99900000	2	S13,S15	0	1	0	1
chr1	101150000	101300000	1	S15	0	0	0	1
chr1	101500000	101600000	1	S15	0	0	0	1
chr1	101600000	101700000	1	S13	0	1	0	0
chr1	106550000	106650000	1	S15	0	0	0	1
chr1	107550000	107650000	1	S15	0	0	0	1
chr1	107650000	107750000	1	S12	1	0	0	0
chr1	107900000	108050000	1	S12	1	0	0	0
chr1	108700000	108800000	2	S13,S14	0	1	1	0
chr1	108800000	108850000	3	S13,S14,S15	0	1	1	1
chr1	108850000	108900000	2	S14,S15	0	0	1	1
chr1	108900000	108950000	1	S15	0	0	0	1
chr1	109750000	109950000	1	S12	1	0	0	0
chr1	110900000	111000000	1	S13	0	1	0	0
chr1	111200000	111300000	2	S13,S15	0	1	0	1
chr1	111300000	111450000	1	S13	0	1	0	0
chr1	112250000	112350000	1	S12	1	0	0	0
chr1	112350000	112400000	2	S12,S14	1	0	1	0
chr1	112400000	112550000	1	S14	0	0	1	0
chr1	112750000	112900000	1	S15	0	0	0	1
chr1	114600000	114650000	1	S14	0	0	1	0
chr1	114650000	114700000	2	S13,S14	0	1	1	0
chr1	114700000	114800000	3	S13,S14,S15	0	1	1	1
chr1	114800000	114850000	2	S14,S15	0	0	1	1
chr1	115700000	115850000	3	S13,S14,S15	0	1	1	1
chr1	115850000	115950000	1	S14	0	0	1	0
chr1	116150000	116250000	1	S15	0	0	0	1
chr1	116250000	116350000	1	S12	1	0	0	0
chr1	116350000	116400000	2	S12,S14	1	0	1	0
chr1	116400000	116450000	1	S14	0	0	1	0
chr1	116900000	116950000	1	S14	0	0	1	0
chr1	116950000	117100000	2	S13,S14	0	1	1	0
chr1	117500000	117650000	1	S12	1	0	0	0
chr1	117800000	117850000	1	S12	1	0	0	0
chr1	117850000	117900000	2	S12,S14	1	0	1	0
chr1	117900000	117950000	1	S14	0	0	1	0
chr1	118250000	118300000	1	S15	0	0	0	1
chr1	118300000	118350000	2	S12,S15	1	0	0	1
chr1	118350000	118450000	1	S12	1	0	0	0
chr1	118550000	118700000	2	S13,S15	0	1	0	1
chr1	118700000	118750000	2	S12,S15	1	0	0	1
chr1	118750000	118850000	1	S12	1	0	0	0
chr1	119150000	119300000	1	S14	0	0	1	0
chr1	119650000	119750000	1	S15	0	0	0	1
chr1	145750000	145900000	2	S12,S13	1	1	0	0
chr1	147100000	147200000	1	S12	1	0	0	0
chr1	147750000	147900000	1	S12	1	0	0	0
chr1	150000000	150100000	3	S13,S14,S15	0	1	1	1
chr1	150100000	150150000	2	S13,S14	0	1	1	0
chr1	150150000	150250000	1	S14	0	0	1	0
chr1	150450000	150550000	1	S12	1	0	0	0
chr1	150550000	150650000	1	S14	0	0	1	0
chr1	150650000	150700000	2	S14,S15	0	0	1	1
chr1	150700000	150750000	3	S12,S14,S15	1	0	1	1
chr1	150750000	150850000	1	S12	1	0	0	0
chr1	150850000	150950000	3	S13,S14,S15	0	1	1	1
chr1	150950000	151050000	1	S15	0	0	0	1
chr1	151500000	151550000	1	S12	1	0	0	0
chr1	151550000	151600000	2	S12,S14	1	0	1	0
chr1	151600000	151700000	2	S13,S14	0	1	1	0
chr1	151950000	152050000	3	S12,S14,S15	1	0	1	1
chr1	152050000	152150000	4	S12,S13,S14,S15	1	1	1	1
chr1	152150000	152200000	3	S13,S14,S15	0	1	1	1
chr1	152200000	152250000	2	S14,S15	0	0	1	1
chr1	152450000	152550000	1	S14	0	0	1	0
chr1	152850000	153000000	1	S12	1	0	0	0
chr1	153050000	153150000	2	S14,S15	0	0	1	1
chr1	153150000	153250000	2	S13,S14	0	1	1	0
chr1	153250000	153300000	1	S14	0	0	1	0
chr1	153400000	153500000	1	S15	0	0	0	1
chr1	153500000	153550000	3	S13,S14,S15	0	1	1	1
chr1	153550000	153650000	2	S13,S14	0	1	1	0
chr1	153900000	154050000	1	S12	1	0	0	0
chr1	154200000	154300000	1	S15	0	0	0	1
chr1	156300000	156400000	1	S15	0	0	0	1
chr1	156400000	156450000	1	S13	0	1	0	0
chr1	156450000	156500000	2	S13,S14	0	1	1	0
chr1	156500000	156650000	1	S14	0	0	1	0
chr1	156650000	156850000	1	S12	1	0	0	0
chr1	157200000	157350000	1	S12	1	0	0	0
chr1	157800000	158050000	1	S12	1	0	0	0
chr1	158400000	158550000	1	S13	0	1	0	0
chr1	160450000	160550000	1	S15	0	0	0	1
chr1	160600000	160700000	1	S13	0	1	0	0
chr1	160700000	160750000	2	S13,S14	0	1	1	0
chr1	160750000	160850000	1	S14	0	0	1	0
chr1	161100000	161250000	1	S15	0	0	0	1
chr1	161700000	161750000	1	S14	0	0	1	0
chr1	161750000	161850000	2	S13,S14	0	1	1	0
chr1	162100000	162250000	1	S14	0	0	1	0
chr1	162900000	163150000	1	S13	0	1	0	0
chr1	163600000	163750000	1	S13	0	1	0	0
chr1	163950000	164100000	1	S15	0	0	0	1
chr1	164600000	164800000	2	S14,S15	0	0	1	1
chr1	164850000	165000000	1	S13	0	1	0	0
chr1	165750000	165850000	1	S12	1	0	0	0
chr1	167150000	167300000	1	S13	0	1	0	0
chr1	167600000	167650000	1	S14	0	0	1	0
chr1	167650000	167700000	2	S14,S15	0	0	1	1
chr1	167700000	167850000	3	S13,S14,S15	0	1	1	1
chr1	168150000	168200000	1	S15	0	0	0	1
chr1	168200000	168300000	2	S14,S15	0	0	1	1
chr1	168500000	168600000	1	S15	0	0	0	1
chr1	168600000	168700000	2	S14,S15	0	0	1	1
chr1	168700000	168850000	3	S13,S14,S15	0	1	1	1
chr1	169450000	169550000	1	S15	0	0	0	1
chr1	169850000	169950000	1	S12	1	0	0	0
chr1	170700000	170800000	1	S12	1	0	0	0
chr1	172050000	172250000	1	S13	0	1	0	0
chr1	172250000	172300000	2	S12,S13	1	1	0	0
chr1	172300000	172400000	3	S12,S13,S14	1	1	1	0
chr1	172400000	172450000	2	S13,S14	0	1	1	0
chr1	172600000	172750000	1	S14	0	0	1	0
chr1	172750000	172850000	1	S12	1	0	0	0
chr1	172850000	172950000	2	S12,S14	1	0	1	0
chr1	172950000	173050000	4	S12,S13,S14,S15	1	1	1	1
chr1	173050000	173100000	2	S12,S15	1	0	0	1
chr1	173100000	173250000	1	S15	0	0	0	1
chr1	173250000	173400000	2	S14,S15	0	0	1	1
chr1	173900000	173950000	1	S15	0	0	0	1
chr1	173950000	174050000	2	S12,S15	1	0	0	1
chr1	174250000	174350000	1	S15	0	0	0	1
chr1	174550000	174650000	1	S13	0	1	0	0
chr1	175150000	175300000	1	S13	0	1	0	0
chr1	176650000	176750000	1	S12	1	0	0	0
chr1	176850000	177000000	1	S15	0	0	0	1
chr1	178200000	178300000	2	S12,S14	1	0	1	0
chr1	178900000	179050000	1	S15	0	0	0	1
chr1	180050000	180150000	1	S14	0	0	1	0
chr1	180650000	180800000	1	S12	1	0	0	0
chr1	180850000	181000000	2	S13,S14	0	1	1	0
chr1	181600000	181700000	1	S12	1	0	0	0
chr1	182100000	182200000	2	S12,S14	1	0	1	0
chr1	182200000	182250000	1	S14	0	0	1	0
chr1	182550000	182700000	1	S14	0	0	1	0
chr1	182800000	182850000	1	S12	1	0	0	0
chr1	182850000	182900000	3	S12,S13,S14	1	1	1	0
chr1	182900000	183050000	4	S12,S13,S14,S15	1	1	1	1
chr1	183050000	183100000	3	S12,S14,S15	1	0	1	1
chr1	183100000	183250000	1	S14	0	0	1	0
chr1	183250000	183300000	2	S12,S14	1	0	1	0
chr1	183300000	183450000	2	S12,S15	1	0	0	1
chr1	183450000	183550000	4	S12,S13,S14,S15	1	1	1	1
chr1	183550000	183600000	1	S14	0	0	1	0
chr1	184000000	184150000	1	S15	0	0	0	1
chr1	184550000	184700000	1	S14	0	0	1	0
chr1	184950000	185000000	1	S15	0	0	0	1
chr1	185000000	185050000	2	S12,S15	1	0	0	1
chr1	185050000	185150000	1	S12	1	0	0	0
chr1	185200000	185300000	1	S15	0	0	0	1
chr1	185300000	185450000	2	S12,S15	1	0	0	1
chr1	185450000	185650000	1	S12	1	0	0	0
chr1	186800000	187000000	1	S12	1	0	0	0
chr1	187650000	187800000	1	S15	0	0	0	1
chr1	187850000	188000000	1	S13	0	1	0	0
chr1	190000000	190150000	1	S15	0	0	0	1
chr1	191800000	191900000	1	S13	0	1	0	0
chr1	192350000	192500000	1	S15	0	0	0	1
chr1	192850000	192950000	1	S14	0	0	1	0
chr1	194650000	194750000	2	S13,S15	0	1	0	1
chr1	194750000	194800000	1	S13	0	1	0	0
chr1	195750000	195900000	1	S13	0	1	0	0
chr1	196150000	196300000	1	S12	1	0	0	0
chr1	197500000	197600000	1	S12	1	0	0	0
chr1	197650000	197750000	1	S15	0	0	0	1
chr1	197750000	197900000	1	S12	1	0	0	0
chr1	198400000	198500000	1	S14	0	0	1	0
chr1	199050000	199150000	1	S15	0	0	0	1
chr1	199550000	199800000	1	S12	1	0	0	0
chr1	200300000	200450000	1	S14	0	0	1	0
chr1	200450000	200500000	2	S12,S14	1	0	1	0
chr1	200500000	200600000	1	S12	1	0	0	0
chr1	201700000	201850000	1	S13	0	1	0	0
chr1	202000000	202100000	2	S13,S14	0	1	1	0
chr1	202800000	203000000	1	S12	1	0	0	0
chr1	203150000	203250000	1	S15	0	0	0	1
chr1	203650000	203700000	1	S14	0	0	1	0
chr1	203700000	203750000	2	S12,S14	1	0	1	0
chr1	203750000	203850000	2	S12,S15	1	0	0	1
chr1	203850000	203900000	2	S12,S14	1	0	1	0
chr1	203900000	203950000	1	S14	0	0	1	0
chr1	204300000	204450000	3	S12,S13,S14	1	1	1	0
chr1	205750000	205900000	1	S15	0	0	0	1
chr1	206000000	206150000	2	S12,S14	1	0	1	0
chr1	206850000	207100000	1	S12	1	0	0	0
chr1	207150000	207300000	3	S13,S14,S15	0	1	1	1
chr1	207400000	207500000	1	S15	0	0	0	1
chr1	207900000	208050000	1	S13	0	1	0	0
chr1	208800000	208900000	1	S14	0	0	1	0
chr1	208900000	208950000	2	S13,S14	0	1	1	0
chr1	208950000	209050000	1	S13	0	1	0	0
chr1	209200000	209350000	1	S14	0	0	1	0
chr1	209350000	209450000	4	S12,S13,S14,S15	1	1	1	1
chr1	209450000	209550000	3	S12,S13,S14	1	1	1	0
chr1	209550000	209600000	2	S13,S14	0	1	1	0
chr1	209650000	209700000	1	S12	1	0	0	0
chr1	209700000	209900000	2	S12,S14	1	0	1	0
chr1	209900000	210050000	1	S12	1	0	0	0
chr1	211700000	211850000	1	S15	0	0	0	1
chr1	212050000	212200000	1	S15	0	0	0	1
chr1	212300000	212400000	1	S15	0	0	0	1
chr1	212550000	212650000	1	S13	0	1	0	0
chr1	212950000	213150000	1	S12	1	0	0	0
chr1	214150000	214250000	1	S15	0	0	0	1
chr1	214400000	214450000	1	S12	1	0	0	0
chr1	214450000	214600000	4	S12,S13,S14,S15	1	1	1	1
chr1	214600000	214650000	2	S12,S13	1	1	0	0
chr1	214650000	214750000	1	S13	0	1	0	0
chr1	215800000	216000000	1	S12	1	0	0	0
chr1	216250000	216350000	1	S15	0	0	0	1
chr1	217600000	217700000	1	S15	0	0	0	1
chr1	218200000	218300000	1	S12	1	0	0	0
chr1	218300000	218350000	3	S12,S13,S14	1	1	1	0
chr1	218350000	218400000	2	S13,S14	0	1	1	0
chr1	218700000	218800000	1	S13	0	1	0	0
chr1	218850000	219000000	1	S15	0	0	0	1
chr1	219300000	219400000	1	S15	0	0	0	1
chr1	219450000	219550000	1	S12	1	0	0	0
chr1	220000000	220050000	1	S15	0	0	0	1
chr1	220050000	220100000	2	S12,S15	1	0	0	1
chr1	220100000	220150000	1	S12	1	0	0	0
chr1	221450000	221650000	1	S15	0	0	0	1
chr1	221650000	221750000	1	S12	1	0	0	0
chr1	222500000	222600000	1	S12	1	0	0	0
chr1	222650000	222800000	1	S14	0	0	1	0
chr1	222900000	223000000	1	S14	0	0	1	0
chr1	223000000	223050000	2	S13,S14	0	1	1	0
chr1	223050000	223150000	1	S13	0	1	0	0
chr1	223700000	223900000	1	S12	1	0	0	0
chr1	224400000	224450000	2	S13,S14	0	1	1	0
chr1	224450000	224600000	3	S12,S13,S14	1	1	1	0
chr1	224600000	224700000	2	S13,S14	0	1	1	0
chr1	224700000	224800000	1	S12	1	0	0	0
chr1	225300000	225350000	1	S13	0	1	0	0
chr1	225350000	225500000	3	S13,S14,S15	0	1	1	1
chr1	225500000	225550000	2	S13,S14	0	1	1	0
chr1	225550000	225650000	1	S14	0	0	1	0
chr1	225650000	225750000	2	S13,S14	0	1	1	0
chr1	226000000	226100000	1	S15	0	0	0	1
chr1	226200000	226400000	1	S15	0	0	0	1
chr1	227950000	228100000	1	S15	0	0	0	1
chr1	228900000	229000000	1	S12	1	0	0	0
chr1	229000000	229150000	1	S15	0	0	0	1
chr1	229150000	229200000	2	S12,S15	1	0	0	1
chr1	229200000	229300000	1	S12	1	0	0	0
chr1	231150000	231250000	1	S15	0	0	0	1
chr1	231350000	231450000	2	S12,S13	1	1	0	0
chr1	232100000	232200000	1	S12	1	0	0	0
chr1	232700000	232900000	1	S12	1	0	0	0
chr1	233000000	233300000	1	S15	0	0	0	1
chr1	233750000	233900000	1	S15	0	0	0	1
chr1	234150000	234350000	1	S15	0	0	0	1
chr1	234350000	234400000	3	S13,S14,S15	0	1	1	1
chr1	234400000	234450000	2	S13,S14	0	1	1	0
chr1	234450000	234500000	3	S12,S13,S14	1	1	1	0
chr1	234500000	234600000	1	S12	1	0	0	0
chr1	234600000	234750000	2	S12,S14	1	0	1	0
chr1	234750000	234850000	1	S14	0	0	1	0
chr1	234850000	234900000	2	S12,S14	1	0	1	0
chr1	234900000	235000000	4	S12,S13,S14,S15	1	1	1	1
chr1	235000000	235100000	3	S13,S14,S15	0	1	1	1
chr1	235300000	235450000	2	S13,S15	0	1	0	1
chr1	235650000	235800000	1	S14	0	0	1	0
chr1	236500000	236700000	1	S15	0	0	0	1
chr1	236700000	236850000	2	S13,S15	0	1	0	1
chr1	237500000	237750000	1	S12	1	0	0	0
chr1	239650000	239900000	1	S15	0	0	0	1
chr1	240750000	240800000	1	S12	1	0	0	0
chr1	240800000	240850000	2	S12,S15	1	0	0	1
chr1	240850000	240950000	1	S15	0	0	0	1
chr1	241150000	241300000	1	S15	0	0	0	1
chr1	241500000	241650000	1	S14	0	0	1	0
chr1	241650000	241800000	2	S12,S14	1	0	1	0
chr1	241800000	241900000	1	S12	1	0	0	0
chr1	244350000	244450000	1	S12	1	0	0	0
chr1	244500000	244650000	1	S15	0	0	0	1
chr1	244750000	244900000	1	S12	1	0	0	0
chr1	245500000	245650000	1	S15	0	0	0	1
chr1	247550000	247700000	2	S12,S15	1	0	0	1
chr2	50000	150000	1	S14	0	0	1	0
chr2	200000	450000	1	S12	1	0	0	0
chr2	1350000	1450000	1	S13	0	1	0	0
chr2	3250000	3350000	1	S15	0	0	0	1
chr2	6900000	7050000	1	S12	1	0	0	0
chr2	7400000	7500000	1	S15	0	0	0	1
chr2	8900000	9000000	1	S13	0	1	0	0
chr2	9400000	9600000	1	S12	1	0	0	0
chr2	9600000	9700000	2	S12,S14	1	0	1	0
chr2	9700000	9750000	1	S12	1	0	0	0
chr2	10600000	10700000	2	S12,S13	1	1	0	0
chr2	10700000	10750000	1	S12	1	0	0	0
chr2	11100000	11150000	1	S12	1	0	0	0
chr2	11150000	11200000	2	S12,S14	1	0	1	0
chr2	11200000	11250000	1	S14	0	0	1	0
chr2	11350000	11450000	1	S12	1	0	0	0
chr2	12150000	12250000	1	S12	1	0	0	0
chr2	12250000	12350000	2	S12,S13	1	1	0	0
chr2	12400000	12500000	1	S15	0	0	0	1
chr2	12500000	12550000	2	S12,S15	1	0	0	1
chr2	12550000	12650000	1	S12	1	0	0	0
chr2	13450000	13550000	1	S12	1	0	0	0
chr2	14150000	14250000	2	S13,S15	0	1	0	1
chr2	14250000	14300000	1	S15	0	0	0	1
chr2	15350000	15650000	1	S13	0	1	0	0
chr2	17200000	17300000	1	S12	1	0	0	0
chr2	17800000	17950000	1	S12	1	0	0	0
chr2	18200000	18400000	1	S12	1	0	0	0
chr2	19050000	19150000	1	S12	1	0	0	0
chr2	19450000	19600000	2	S13,S15	0	1	0	1
chr2	19900000	20050000	3	S12,S14,S15	1	0	1	1
chr2	20050000	20150000	1	S14	0	0	1	0
chr2	20150000	20300000	2	S12,S14	1	0	1	0
chr2	20300000	20400000	4	S12,S13,S14,S15	1	1	1	1
chr2	20700000	20850000	1	S15	0	0	0	1
chr2	21000000	21100000	1	S12	1	0	0	0
chr2	21450000	21550000	1	S15	0	0	0	1
chr2	22650000	22750000	1	S15	0	0	0	1
chr2	25900000	26000000	1	S12	1	0	0	0
chr2	26000000	26050000	2	S12,S13	1	1	0	0
chr2	26050000	26100000	1	S13	0	1	0	0
chr2	26900000	27000000	1	S12	1	0	0	0
chr2	27450000	27550000	1	S15	0	0	0	1
chr2	27550000	27650000	1	S14	0	0	1	0
chr2	27800000	27900000	3	S12,S14,S15	1	0	1	1
chr2	27900000	27950000	2	S14,S15	0	0	1	1
chr2	27950000	28050000	3	S13,S14,S15	0	1	1	1
chr2	28050000	28150000	2	S14,S15	0	0	1	1
chr2	28200000	28250000	1	S12	1	0	0	0
chr2	28250000	28400000	2	S12,S14	1	0	1	0
chr2	28700000	28750000	1	S12	1	0	0	0
chr2	28750000	28800000	2	S12,S14	1	0	1	0
chr2	28800000	28850000	1	S14	0	0	1	0
chr2	29500000	29650000	1	S14	0	0	1	0
chr2	30050000	30150000	2	S12,S13	1	1	0	0
chr2	30750000	30800000	1	S13	0	1	0	0
chr2	30800000	30900000	3	S13,S14,S15	0	1	1	1
chr2	31400000	31500000	1	S15	0	0	0	1
chr2	31500000	31550000	2	S13,S15	0	1	0	1
chr2	31550000	31600000	1	S13	0	1	0	0
chr2	31800000	31950000	1	S15	0	0	0	1
chr2	32250000	32350000	1	S12	1	0	0	0
chr2	34250000	34400000	1	S13	0	1	0	0
chr2	34800000	34950000	1	S15	0	0	0	1
chr2	35450000	35550000	1	S12	1	0	0	0
chr2	35950000	36100000	1	S13	0	1	0	0
chr2	36250000	36300000	1	S12	1	0	0	0
chr2	36300000	36400000	2	S12,S13	1	1	0	0
chr2	36400000	36500000	1	S12	1	0	0	0
chr2	36900000	37000000	1	S13	0	1	0	0
chr2	37250000	37400000	1	S15	0	0	0	1
chr2	37450000	37500000	1	S12	1	0	0	0
chr2	37500000	37650000	2	S12,S14	1	0	1	0
chr2	37650000	37750000	1	S12	1	0	0	0
chr2	37750000	37800000	3	S12,S13,S14	1	1	1	0
chr2	37800000	37850000	2	S13,S14	0	1	1	0
chr2	38150000	38200000	2	S14,S15	0	0	1	1
chr2	38200000	38250000	3	S13,S14,S15	0	1	1	1
chr2	38250000	38350000	1	S13	0	1	0	0
chr2	38350000	38400000	2	S13,S14	0	1	1	0
chr2	38400000	38550000	3	S12,S13,S14	1	1	1	0
chr2	38550000	38600000	3	S12,S14,S15	1	0	1	1
chr2	38600000	38700000	2	S14,S15	0	0	1	1
chr2	38850000	38950000	1	S12	1	0	0	0
chr2	39500000	39650000	1	S14	0	0	1	0
chr2	40000000	40200000	1	S15	0	0	0	1
chr2	40350000	40450000	1	S15	0	0	0	1
chr2	41750000	41850000	1	S12	1	0	0	0
chr2	41850000	41950000	2	S12,S14	1	0	1	0
chr2	41950000	42000000	1	S14	0	0	1	0
chr2	42200000	42300000	1	S15	0	0	0	1
chr2	42600000	42750000	1	S12	1	0	0	0
chr2	43800000	43900000	1	S12	1	0	0	0
chr2	44000000	44150000	1	S12	1	0	0	0
chr2	44150000	44250000	2	S12,S13	1	1	0	0
chr2	44250000	44300000	1	S13	0	1	0	0
chr2	44500000	44600000	1	S15	0	0	0	1
chr2	45200000	45300000	1	S13	0	1	0	0
chr2	45500000	45550000	1	S15	0	0	0	1
chr2	45550000	45600000	3	S13,S14,S15	0	1	1	1
chr2	45600000	45700000	2	S13,S14	0	1	1	0
chr2	45800000	46100000	1	S12	1	0	0	0
chr2	46100000	46150000	2	S12,S14	1	0	1	0
chr2	46150000	46200000	3	S12,S13,S14	1	1	1	0
chr2	46200000	46300000	2	S13,S14	0	1	1	0
chr2	46650000	46700000	1	S12	1	0	0	0
chr2	46700000	46850000	2	S12,S15	1	0	0	1
chr2	47100000	47300000	2	S13,S14	0	1	1	0
chr2	47900000	48050000	1	S15	0	0	0	1
chr2	48450000	48550000	1	S12	1	0	0	0
chr2	49450000	49550000	1	S12	1	0	0	0
chr2	50950000	51150000	1	S15	0	0	0	1
chr2	52350000	52450000	1	S12	1	0	0	0
chr2	52750000	52900000	1	S12	1	0	0	0
chr2	53400000	53500000	1	S15	0	0	0	1
chr2	53850000	54000000	2	S12,S15	1	0	0	1
chr2	54000000	54150000	1	S12	1	0	0	0
chr2	54550000	54600000	1	S12	1	0	0	0
chr2	54600000	54700000	2	S12,S15	1	0	0	1
chr2	54700000	54850000	1	S14	0	0	1	0
chr2	54850000	55000000	1	S13	0	1	0	0
chr2	55150000	55250000	3	S13,S14,S15	0	1	1	1
chr2	55500000	55600000	1	S13	0	1	0	0
chr2	55750000	56000000	1	S12	1	0	0	0
chr2	56000000	56150000	1	S15	0	0	0	1
chr2	57750000	57900000	1	S13	0	1	0	0
chr2	58000000	58100000	1	S13	0	1	0	0
chr2	58400000	58500000	1	S12	1	0	0	0
chr2	59350000	59500000	2	S12,S15	1	0	0	1
chr2	60750000	60850000	1	S15	0	0	0	1
chr2	61450000	61550000	1	S12	1	0	0	0
chr2	61600000	61750000	2	S13,S14	0	1	1	0
chr2	62200000	62300000	1	S15	0	0	0	1
chr2	62450000	62550000	1	S12	1	0	0	0
chr2	62550000	62600000	2	S12,S14	1	0	1	0
chr2	62600000	62700000	1	S14	0	0	1	0
chr2	63200000	63300000	1	S15	0	0	0	1
chr2	64100000	64250000	1	S15	0	0	0	1
chr2	64550000	64600000	2	S13,S14	0	1	1	0
chr2	64600000	64700000	3	S13,S14,S15	0	1	1	1
chr2	64700000	64800000	3	S12,S13,S14	1	1	1	0
chr2	64800000	64900000	1	S13	0	1	0	0
chr2	64950000	65100000	1	S12	1	0	0	0
chr2	65150000	65300000	1	S15	0	0	0	1
chr2	65800000	66050000	2	S13,S15	0	1	0	1
chr2	66300000	66450000	1	S13	0	1	0	0
chr2	66900000	67000000	1	S13	0	1	0	0
chr2	67000000	67050000	2	S13,S15	0	1	0	1
chr2	67050000	67100000	1	S15	0	0	0	1
chr2	67900000	68050000	1	S13	0	1	0	0
chr2	68050000	68150000	2	S13,S15	0	1	0	1
chr2	68150000	68200000	1	S15	0	0	0	1
chr2	68200000	68250000	2	S14,S15	0	0	1	1
chr2	68250000	68350000	1	S14	0	0	1	0
chr2	68850000	69000000	1	S15	0	0	0	1
chr2	69800000	69850000	1	S13	0	1	0	0
chr2	69850000	69900000	2	S13,S14	0	1	1	0
chr2	69900000	69950000	3	S12,S13,S14	1	1	1	0
chr2	69950000	70000000	1	S12	1	0	0	0
chr2	70050000	70150000	1	S14	0	0	1	0
chr2	70250000	70350000	2	S13,S15	0	1	0	1
chr2	70350000	70450000	1	S13	0	1	0	0
chr2	70550000	70650000	1	S12	1	0	0	0
chr2	70800000	71000000	1	S13	0	1	0	0
chr2	72100000	72200000	1	S15	0	0	0	1
chr2	72350000	72550000	1	S13	0	1	0	0
chr2	72700000	72750000	1	S15	0	0	0	1
chr2	72750000	72800000	2	S14,S15	0	0	1	1
chr2	72800000	72850000	1	S14	0	0	1	0
chr2	73250000	73350000	1	S15	0	0	0	1
chr2	73750000	73950000	1	S12	1	0	0	0
chr2	75250000	75300000	1	S12	1	0	0	0
chr2	75300000	75400000	2	S12,S15	1	0	0	1
chr2	75400000	75450000	1	S15	0	0	0	1
chr2	75550000	75700000	1	S12	1	0	0	0
chr2	75700000	75750000	2	S12,S13	1	1	0	0
chr2	75750000	75850000	1	S13	0	1	0	0
chr2	75850000	75950000	2	S12,S15	1	0	0	1
chr2	75950000	76000000	1	S12	1	0	0	0
chr2	77500000	77650000	1	S13	0	1	0	0
chr2	79450000	79600000	1	S15	0	0	0	1
chr2	81450000	81550000	1	S13	0	1	0	0
chr2	82800000	82950000	1	S13	0	1	0	0
chr2	84450000	84500000	1	S12	1	0	0	0
chr2	84500000	84550000	2	S12,S13	1	1	0	0
chr2	84550000	84650000	1	S13	0	1	0	0
chr2	84750000	84850000	1	S14	0	0	1	0
chr2	84850000	84900000	2	S12,S14	1	0	1	0
chr2	84900000	85050000	1	S12	1	0	0	0
chr2	85150000	85250000	1	S15	0	0	0	1
chr2	85450000	85550000	1	S12	1	0	0	0
chr2	86150000	86300000	1	S14	0	0	1	0
chr2	95050000	95250000	1	S15	0	0	0	1
chr2	96350000	96600000	1	S12	1	0	0	0
chr2	98100000	98250000	1	S15	0	0	0	1
chr2	98800000	98900000	1	S15	0	0	0	1
chr2	99350000	99500000	2	S13,S14	0	1	1	0
chr2	99500000	99600000	1	S12	1	0	0	0
chr2	100750000	100850000	2	S13,S14	0	1	1	0
chr2	100850000	100900000	4	S12,S13,S14,S15	1	1	1	1
chr2	100900000	100950000	2	S12,S15	1	0	0	1
chr2	100950000	101000000	1	S15	0	0	0	1
chr2	101000000	101050000	2	S13,S15	0	1	0	1
chr2	101050000	101200000	3	S13,S14,S15	0	1	1	1
chr2	101200000	101250000	1	S15	0	0	0	1
chr2	101400000	101500000	1	S14	0	0	1	0
chr2	102500000	102600000	1	S12	1	0	0	0
chr2	103450000	103550000	1	S15	0	0	0	1
chr2	103900000	104050000	1	S12	1	0	0	0
chr2	104750000	104850000	1	S13	0	1	0	0
chr2	104950000	105050000	1	S12	1	0	0	0
chr2	105350000	105500000	1	S15	0	0	0	1
chr2	105750000	105850000	1	S14	0	0	1	0
chr2	108250000	108400000	1	S13	0	1	0	0
chr2	109300000	109400000	1	S13	0	1	0	0
chr2	111050000	111100000	1	S13	0	1	0	0
chr2	111100000	111200000	2	S12,S13	1	1	0	0
chr2	112050000	112100000	1	S12	1	0	0	0
chr2	112100000	112150000	2	S12,S13	1	1	0	0
chr2	112150000	112250000	1	S13	0	1	0	0
chr2	112600000	112750000	1	S12	1	0	0	0
chr2	119450000	119600000	1	S12	1	0	0	0
chr2	120050000	120100000	1	S12	1	0	0	0
chr2	120100000	120150000	2	S12,S15	1	0	0	1
chr2	120150000	120200000	1	S15	0	0	0	1
chr2	120600000	120750000	1	S12	1	0	0	0
chr2	123200000	123300000	1	S12	1	0	0	0
chr2	124100000	124200000	1	S15	0	0	0	1
chr2	127450000	127600000	1	S13	0	1	0	0
chr2	128050000	128200000	1	S15	0	0	0	1
chr2	131000000	131150000	1	S12	1	0	0	0
chr2	132600000	132700000	1	S15	0	0	0	1
chr2	133350000	133500000	1	S12	1	0	0	0
chr2	133550000	133700000	1	S15	0	0	0	1
chr2	134200000	134300000	1	S15	0	0	0	1
chr2	134350000	134500000	1	S12	1	0	0	0
chr2	137150000	137250000	1	S14	0	0	1	0
chr2	138300000	138450000	1	S12	1	0	0	0
chr2	141950000	142100000	1	S15	0	0	0	1
chr2	142200000	142300000	1	S13	0	1	0	0
chr2	142800000	142900000	1	S14	0	0	1	0
chr2	142900000	143000000	1	S12	1	0	0	0
chr2	143300000	143450000	1	S12	1	0	0	0
chr2	144550000	144650000	1	S12	1	0	0	0
chr2	144950000	145050000	1	S15	0	0	0	1
chr2	147500000	147650000	1	S13	0	1	0	0
chr2	148100000	148200000	1	S13	0	1	0	0
chr2	150050000	150150000	1	S12	1	0	0	0
chr2	150300000	150500000	1	S12	1	0	0	0
chr2	152100000	152250000	1	S15	0	0	0	1
chr2	152300000	152350000	1	S12	1	0	0	0
chr2	152350000	152500000	2	S12,S15	1	0	0	1
chr2	152500000	152600000	1	S15	0	0	0	1
chr2	153850000	154100000	1	S15	0	0	0	1
chr2	156400000	156500000	1	S13	0	1	0	0
chr2	156500000	156650000	2	S13,S15	0	1	0	1
chr2	156850000	156900000	1	S12	1	0	0	0
chr2	156900000	156950000	2	S12,S14	1	0	1	0
chr2	156950000	157000000	1	S14	0	0	1	0
chr2	157000000	157050000	2	S14,S15	0	0	1	1
chr2	157050000	157250000	1	S15	0	0	0	1
chr2	157250000	157450000	1	S12	1	0	0	0
chr2	157800000	158050000	1	S15	0	0	0	1
chr2	158150000	158250000	2	S12,S15	1	0	0	1
chr2	158650000	158750000	1	S12	1	0	0	0
chr2	159450000	159600000	1	S15	0	0	0	1
chr2	159700000	159800000	2	S12,S14	1	0	1	0
chr2	160100000	160200000	1	S12	1	0	0	0
chr2	160200000	160300000	3	S12,S13,S14	1	1	1	0
chr2	160600000	160800000	1	S14	0	0	1	0
chr2	160800000	160850000	2	S13,S14	0	1	1	0
chr2	160850000	160900000	1	S13	0	1	0	0
chr2	161250000	161450000	1	S12	1	0	0	0
chr2	161450000	161550000	1	S15	0	0	0	1
chr2	161750000	161850000	1	S15	0	0	0	1
chr2	162100000	162200000	1	S12	1	0	0	0
chr2	162200000	162250000	2	S12,S13	1	1	0	0
chr2	162250000	162450000	1	S13	0	1	0	0
chr2	162700000	162850000	1	S15	0	0	0	1
chr2	163450000	163700000	1	S12	1	0	0	0
chr2	165100000	165200000	1	S13	0	1	0	0
chr2	165400000	165550000	1	S15	0	0	0	1
chr2	166100000	166200000	1	S13	0	1	0	0
chr2	166700000	166800000	1	S13	0	1	0	0
chr2	167150000	167300000	1	S12	1	0	0	0
chr2	168150000	168350000	2	S12,S14	1	0	1	0
chr2	168350000	168550000	1	S12	1	0	0	0
chr2	168550000	168650000	2	S12,S15	1	0	0	1
chr2	168850000	169050000	1	S14	0	0	1	0
chr2	169050000	169100000	2	S14,S15	0	0	1	1
chr2	169100000	169150000	1	S15	0	0	0	1
chr2	169450000	169700000	1	S12	1	0	0	0
chr2	169800000	169850000	1	S14	0	0	1	0
chr2	169850000	169900000	2	S14,S15	0	0	1	1
chr2	169900000	170000000	1	S15	0	0	0	1
chr2	171000000	171100000	2	S12,S14	1	0	1	0
chr2	171100000	171150000	1	S12	1	0	0	0
chr2	171250000	171400000	1	S12	1	0	0	0
chr2	171650000	171900000	1	S12	1	0	0	0
chr2	172050000	172200000	1	S14	0	0	1	0
chr2	172200000	172350000	2	S14,S15	0	0	1	1
chr2	172350000	172450000	1	S15	0	0	0	1
chr2	172450000	172550000	3	S13,S14,S15	0	1	1	1
chr2	172550000	172600000	1	S13	0	1	0	0
chr2	173000000	173050000	1	S12	1	0	0	0
chr2	173050000	173100000	2	S12,S14	1	0	1	0
chr2	173100000	173150000	3	S12,S13,S14	1	1	1	0
chr2	173150000	173250000	2	S13,S14	0	1	1	0
chr2	173550000	173650000	1	S12	1	0	0	0
chr2	173750000	173850000	1	S12	1	0	0	0
chr2	173950000	174050000	1	S14	0	0	1	0
chr2	174050000	174100000	2	S13,S14	0	1	1	0
chr2	174100000	174150000	1	S13	0	1	0	0
chr2	174350000	174700000	1	S13	0	1	0	0
chr2	175650000	175800000	2	S12,S15	1	0	0	1
chr2	176400000	176500000	1	S12	1	0	0	0
chr2	176500000	176600000	2	S12,S14	1	0	1	0
chr2	176850000	176950000	1	S15	0	0	0	1
chr2	177100000	177150000	1	S12	1	0	0	0
chr2	177150000	177300000	3	S12,S13,S14	1	1	1	0
chr2	177300000	177550000	1	S12	1	0	0	0
chr2	177600000	177700000	1	S15	0	0	0	1
chr2	178550000	178650000	1	S13	0	1	0	0
chr2	181050000	181150000	2	S13,S14	0	1	1	0
chr2	181650000	181750000	1	S12	1	0	0	0
chr2	181750000	181850000	3	S12,S13,S14	1	1	1	0
chr2	181850000	181900000	2	S13,S14	0	1	1	0
chr2	181900000	181950000	1	S13	0	1	0	0
chr2	183250000	183400000	1	S15	0	0	0	1
chr2	184000000	184100000	1	S13	0	1	0	0
chr2	184500000	184800000	1	S15	0	0	0	1
chr2	186100000	186200000	1	S13	0	1	0	0
chr2	186550000	186800000	1	S13	0	1	0	0
chr2	187750000	187900000	1	S15	0	0	0	1
chr2	188450000	188550000	1	S13	0	1	0	0
chr2	188550000	188600000	2	S12,S13	1	1	0	0
chr2	188600000	188650000	1	S12	1	0	0	0
chr2	189200000	189300000	1	S13	0	1	0	0
chr2	189750000	189850000	1	S12	1	0	0	0
chr2	190400000	190500000	1	S12	1	0	0	0
chr2	190500000	190550000	2	S12,S13	1	1	0	0
chr2	190550000	190650000	2	S13,S14	0	1	1	0
chr2	190650000	190700000	2	S12,S14	1	0	1	0
chr2	190700000	190750000	1	S12	1	0	0	0
chr2	190900000	190950000	1	S12	1	0	0	0
chr2	190950000	191000000	2	S12,S15	1	0	0	1
chr2	191000000	191050000	3	S12,S14,S15	1	0	1	1
chr2	191050000	191100000	1	S14	0	0	1	0
chr2	191100000	191150000	2	S13,S14	0	1	1	0
chr2	191150000	191200000	3	S13,S14,S15	0	1	1	1
chr2	191200000	191350000	1	S15	0	0	0	1
chr2	191650000	191700000	1	S14	0	0	1	0
chr2	191700000	191800000	2	S12,S14	1	0	1	0
chr2	191800000	191950000	1	S12	1	0	0	0
chr2	192050000	192200000	1	S12	1	0	0	0
chr2	193700000	193800000	1	S13	0	1	0	0
chr2	195750000	195900000	1	S13	0	1	0	0
chr2	196400000	196500000	1	S13	0	1	0	0
chr2	196950000	197050000	1	S12	1	0	0	0
chr2	197550000	197650000	1	S12	1	0	0	0
chr2	199300000	199400000	1	S13	0	1	0	0
chr2	200250000	200350000	2	S14,S15	0	0	1	1
chr2	200350000	200400000	3	S12,S14,S15	1	0	1	1
chr2	200400000	200450000	2	S12,S14	1	0	1	0
chr2	200450000	200550000	1	S14	0	0	1	0
chr2	200750000	200850000	2	S14,S15	0	0	1	1
chr2	201000000	201100000	1	S12	1	0	0	0
chr2	201100000	201250000	2	S12,S15	1	0	0	1
chr2	201350000	201450000	2	S12,S14	1	0	1	0
chr2	201450000	201550000	1	S14	0	0	1	0
chr2	201600000	201750000	1	S12	1	0	0	0
chr2	201850000	201950000	1	S15	0	0	0	1
chr2	202250000	202350000	2	S13,S15	0	1	0	1
chr2	202350000	202400000	1	S13	0	1	0	0
chr2	202600000	202700000	1	S15	0	0	0	1
chr2	202700000	202800000	2	S13,S14	0	1	1	0
chr2	202800000	202850000	3	S13,S14,S15	0	1	1	1
chr2	202850000	202950000	1	S15	0	0	0	1
chr2	202950000	203000000	2	S12,S15	1	0	0	1
chr2	203000000	203100000	4	S12,S13,S14,S15	1	1	1	1
chr2	203100000	203200000	3	S12,S13,S14	1	1	1	0
chr2	203550000	203650000	1	S14	0	0	1	0
chr2	203650000	203700000	2	S12,S14	1	0	1	0
chr2	203700000	203800000	1	S12	1	0	0	0
chr2	204100000	204200000	1	S15	0	0	0	1
chr2	205650000	205850000	1	S12	1	0	0	0
chr2	206950000	207150000	1	S14	0	0	1	0
chr2	207150000	207250000	2	S12,S14	1	0	1	0
chr2	207250000	207300000	1	S12	1	0	0	0
chr2	207350000	207600000	1	S14	0	0	1	0
chr2	208150000	208300000	1	S13	0	1	0	0
chr2	209950000	210050000	1	S12	1	0	0	0
chr2	210500000	210600000	1	S13	0	1	0	0
chr2	211250000	211300000	1	S13	0	1	0	0
chr2	211300000	211350000	2	S13,S15	0	1	0	1
chr2	211350000	211400000	1	S15	0	0	0	1
chr2	211400000	211550000	1	S12	1	0	0	0
chr2	212350000	212450000	1	S15	0	0	0	1
chr2	212800000	212850000	1	S15	0	0	0	1
chr2	212850000	212950000	2	S12,S15	1	0	0	1
chr2	212950000	213000000	2	S13,S15	0	1	0	1
chr2	213000000	213050000	1	S13	0	1	0	0
chr2	213150000	213250000	1	S12	1	0	0	0
chr2	214250000	214400000	1	S12	1	0	0	0
chr2	214550000	214650000	1	S13	0	1	0	0
chr2	214900000	214950000	1	S15	0	0	0	1
chr2	214950000	215050000	2	S13,S15	0	1	0	1
chr2	215050000	215100000	2	S12,S13	1	1	0	0
chr2	215100000	215150000	1	S12	1	0	0	0
chr2	215500000	215550000	1	S12	1	0	0	0
chr2	215550000	215600000	2	S12,S14	1	0	1	0
chr2	215600000	215650000	3	S12,S13,S14	1	1	1	0
chr2	215650000	215750000	2	S12,S13	1	1	0	0
chr2	216000000	216050000	1	S14	0	0	1	0
chr2	216050000	216150000	2	S13,S14	0	1	1	0
chr2	216500000	216550000	1	S12	1	0	0	0
chr2	216550000	216700000	2	S12,S14	1	0	1	0
chr2	217000000	217050000	1	S15	0	0	0	1
chr2	217050000	217100000	2	S13,S15	0	1	0	1
chr2	217100000	217150000	3	S13,S14,S15	0	1	1	1
chr2	217150000	217200000	2	S13,S14	0	1	1	0
chr2	217200000	217250000	3	S12,S13,S14	1	1	1	0
chr2	217250000	217500000	1	S12	1	0	0	0
chr2	217700000	217800000	1	S13	0	1	0	0
chr2	218100000	218250000	1	S12	1	0	0	0
chr2	218400000	218500000	1	S14	0	0	1	0
chr2	219800000	219950000	1	S13	0	1	0	0
chr2	219950000	220000000	2	S13,S15	0	1	0	1
chr2	220000000	220100000	1	S15	0	0	0	1
chr2	220100000	220200000	2	S13,S14	0	1	1	0
chr2	220200000	220400000	3	S12,S13,S14	1	1	1	0
chr2	220400000	220550000	2	S13,S14	0	1	1	0
chr2	220550000	220800000	1	S15	0	0	0	1
chr2	221650000	221750000	1	S15	0	0	0	1
chr2	222750000	222800000	2	S12,S14	1	0	1	0
chr2	222800000	222900000	4	S12,S13,S14,S15	1	1	1	1
chr2	222900000	222950000	2	S12,S14	1	0	1	0
chr2	223000000	223150000	1	S15	0	0	0	1
chr2	223250000	223400000	2	S13,S15	0	1	0	1
chr2	223650000	223750000	1	S14	0	0	1	0
chr2	223750000	223800000	3	S13,S14,S15	0	1	1	1
chr2	223800000	223850000	2	S13,S15	0	1	0	1
chr2	224100000	224200000	1	S14	0	0	1	0
chr2	224650000	224850000	1	S15	0	0	0	1
chr2	224900000	225050000	1	S12	1	0	0	0
chr2	225700000	225950000	1	S13	0	1	0	0
chr2	226200000	226250000	2	S13,S15	0	1	0	1
chr2	226250000	226300000	3	S12,S13,S15	1	1	0	1
chr2	226300000	226400000	2	S12,S15	1	0	0	1
chr2	226400000	226450000	4	S12,S13,S14,S15	1	1	1	1
chr2	226450000	226500000	3	S13,S14,S15	0	1	1	1
chr2	226500000	226550000	2	S13,S15	0	1	0	1
chr2	226650000	226750000	1	S14	0	0	1	0
chr2	226800000	226900000	1	S15	0	0	0	1
chr2	227250000	227350000	1	S12	1	0	0	0
chr2	227800000	227900000	1	S12	1	0	0	0
chr2	229250000	229300000	1	S12	1	0	0	0
chr2	229300000	229450000	3	S12,S13,S14	1	1	1	0
chr2	229500000	229650000	1	S15	0	0	0	1
chr2	230000000	230100000	1	S15	0	0	0	1
chr2	230450000	230550000	1	S15	0	0	0	1
chr2	231200000	231350000	1	S12	1	0	0	0
chr2	231450000	231550000	1	S13	0	1	0	0
chr2	232000000	232100000	2	S12,S15	1	0	0	1
chr2	233450000	233550000	2	S12,S15	1	0	0	1
chr2	233550000	233600000	1	S12	1	0	0	0
chr2	233600000	233700000	2	S12,S14	1	0	1	0
chr2	233700000	233800000	1	S14	0	0	1	0
chr2	233900000	234200000	1	S12	1	0	0	0
chr2	234200000	234250000	2	S12,S14	1	0	1	0
chr2	234250000	234300000	1	S14	0	0	1	0
chr2	234800000	234950000	1	S14	0	0	1	0
chr2	236650000	236750000	3	S12,S14,S15	1	0	1	1
chr2	236750000	236800000	2	S12,S15	1	0	0	1
chr2	236850000	237050000	1	S13	0	1	0	0
chr2	237700000	237850000	1	S14	0	0	1	0
chr2	237850000	237950000	1	S15	0	0	0	1
chr2	238650000	238750000	1	S15	0	0	0	1
chr2	238900000	239000000	1	S12	1	0	0	0
chr2	239200000	239300000	1	S12	1	0	0	0
chr2	239500000	239650000	1	S12	1	0	0	0
chr3	900000	1000000	1	S15	0	0	0	1
chr3	4050000	4150000	1	S15	0	0	0	1
chr3	4700000	4900000	1	S14	0	0	1	0
chr3	4900000	4950000	2	S13,S14	0	1	1	0
chr3	4950000	5050000	1	S13	0	1	0	0
chr3	8450000	8600000	1	S14	0	0	1	0
chr3	11000000	11100000	1	S12	1	0	0	0
chr3	11100000	11250000	2	S12,S15	1	0	0	1
chr3	11250000	11400000	1	S12	1	0	0	0
chr3	11750000	11850000	1	S12	1	0	0	0
chr3	12000000	12100000	1	S15	0	0	0	1
chr3	12200000	12350000	1	S14	0	0	1	0
chr3	12700000	12800000	1	S12	1	0	0	0
chr3	14000000	14150000	1	S12	1	0	0	0
chr3	15100000	15200000	1	S15	0	0	0	1
chr3	17250000	17400000	1	S15	0	0	0	1
chr3	18100000	18300000	1	S12	1	0	0	0
chr3	18600000	18700000	1	S12	1	0	0	0
chr3	22700000	22800000	1	S15	0	0	0	1
chr3	23050000	23150000	2	S13,S15	0	1	0	1
chr3	23150000	23250000	1	S13	0	1	0	0
chr3	23300000	23450000	1	S15	0	0	0	1
chr3	23700000	23800000	1	S15	0	0	0	1
chr3	24100000	24250000	1	S12	1	0	0	0
chr3	24250000	24300000	2	S12,S13	1	1	0	0
chr3	24300000	24400000	2	S13,S15	0	1	0	1
chr3	24550000	24750000	1	S15	0	0	0	1
chr3	27200000	27350000	1	S12	1	0	0	0
chr3	28100000	28300000	1	S12	1	0	0	0
chr3	30500000	30750000	1	S12	1	0	0	0
chr3	31450000	31550000	1	S12	1	0	0	0
chr3	31600000	31700000	1	S15	0	0	0	1
chr3	33300000	33450000	1	S14	0	0	1	0
chr3	33550000	33650000	2	S13,S14	0	1	1	0
chr3	33650000	33700000	4	S12,S13,S14,S15	1	1	1	1
chr3	33700000	33800000	3	S12,S14,S15	1	0	1	1
chr3	36700000	36900000	1	S15	0	0	0	1
chr3	37800000	37900000	1	S15	0	0	0	1
chr3	38850000	39100000	1	S15	0	0	0	1
chr3	40300000	40450000	1	S15	0	0	0	1
chr3	41400000	41500000	1	S13	0	1	0	0
chr3	41750000	42000000	1	S15	0	0	0	1
chr3	43200000	43300000	1	S14	0	0	1	0
chr3	43600000	43750000	1	S12	1	0	0	0
chr3	43750000	43800000	2	S12,S15	1	0	0	1
chr3	43800000	44000000	1	S15	0	0	0	1
chr3	44450000	44650000	2	S14,S15	0	0	1	1
chr3	44650000	44700000	1	S15	0	0	0	1
chr3	45650000	45750000	1	S12	1	0	0	0
chr3	46000000	46100000	1	S15	0	0	0	1
chr3	46800000	46950000	1	S15	0	0	0	1
chr3	47450000	47600000	1	S13	0	1	0	0
chr3	47850000	48000000	1	S12	1	0	0	0
chr3	48600000	48750000	1	S13	0	1	0	0
chr3	48950000	49100000	1	S15	0	0	0	1
chr3	49200000	49300000	1	S13	0	1	0	0
chr3	53000000	53250000	1	S15	0	0	0	1
chr3	53250000	53450000	1	S13	0	1	0	0
chr3	56100000	56250000	1	S15	0	0	0	1
chr3	57450000	57550000	2	S13,S15	0	1	0	1
chr3	57550000	57650000	1	S13	0	1	0	0
chr3	58050000	58150000	1	S14	0	0	1	0
chr3	58350000	58500000	1	S12	1	0	0	0
chr3	59300000	59500000	1	S13	0	1	0	0
chr3	63300000	63400000	1	S15	0	0	0	1
chr3	63950000	64100000	1	S12	1	0	0	0
chr3	64200000	64300000	1	S12	1	0	0	0
chr3	65600000	65650000	1	S15	0	0	0	1
chr3	65650000	65750000	2	S13,S15	0	1	0	1
chr3	65900000	66000000	1	S12	1	0	0	0
chr3	66000000	66050000	2	S12,S13	1	1	0	0
chr3	66050000	66150000	1	S13	0	1	0	0
chr3	69800000	69900000	1	S12	1	0	0	0
chr3	70150000	70250000	1	S13	0	1	0	0
chr3	70950000	71050000	1	S12	1	0	0	0
chr3	71500000	71600000	1	S13	0	1	0	0
chr3	72150000	72250000	1	S12	1	0	0	0
chr3	73000000	73250000	1	S13	0	1	0	0
chr3	77150000	77300000	1	S13	0	1	0	0
chr3	78250000	78350000	1	S12	1	0	0	0
chr3	79300000	79450000	1	S12	1	0	0	0
chr3	86700000	86900000	1	S12	1	0	0	0
chr3	88850000	89000000	1	S15	0	0	0	1
chr3	96100000	96300000	1	S15	0	0	0	1
chr3	96900000	97000000	1	S13	0	1	0	0
chr3	97100000	97150000	1	S12	1	0	0	0
chr3	97150000	97200000	2	S12,S15	1	0	0	1
chr3	97200000	97300000	1	S15	0	0	0	1
chr3	97300000	97400000	1	S13	0	1	0	0
chr3	98400000	98550000	1	S12	1	0	0	0
chr3	98900000	99050000	1	S12	1	0	0	0
chr3	99100000	99200000	1	S13	0	1	0	0
chr3	99200000	99400000	1	S15	0	0	0	1
chr3	99750000	99850000	1	S15	0	0	0	1
chr3	99900000	100150000	1	S12	1	0	0	0
chr3	100250000	100350000	1	S13	0	1	0	0
chr3	100500000	100650000	1	S15	0	0	0	1
chr3	100650000	100800000	1	S12	1	0	0	0
chr3	100900000	101000000	1	S12	1	0	0	0
chr3	102150000	102200000	1	S14	0	0	1	0
chr3	102200000	102250000	2	S13,S14	0	1	1	0
chr3	102250000	102400000	1	S13	0	1	0	0
chr3	102400000	102500000	2	S13,S15	0	1	0	1
chr3	105550000	105650000	1	S12	1	0	0	0
chr3	111550000	111700000	1	S12	1	0	0	0
chr3	111700000	111850000	2	S12,S14	1	0	1	0
chr3	111850000	111900000	3	S12,S14,S15	1	0	1	1
chr3	111900000	111950000	2	S12,S15	1	0	0	1
chr3	112250000	112400000	1	S13	0	1	0	0
chr3	113550000	113650000	1	S13	0	1	0	0
chr3	113650000	113750000	2	S12,S13	1	1	0	0
chr3	113750000	113800000	1	S12	1	0	0	0
chr3	119150000	119300000	1	S12	1	0	0	0
chr3	119700000	119950000	1	S13	0	1	0	0
chr3	119950000	120100000	1	S15	0	0	0	1
chr3	120700000	120850000	1	S15	0	0	0	1
chr3	121850000	122000000	3	S13,S14,S15	0	1	1	1
chr3	123000000	123200000	1	S15	0	0	0	1
chr3	127100000	127300000	1	S12	1	0	0	0
chr3	127550000	127650000	1	S15	0	0	0	1
chr3	130350000	130450000	1	S12	1	0	0	0
chr3	130750000	131000000	1	S14	0	0	1	0
chr3	132050000	132250000	1	S15	0	0	0	1
chr3	132950000	133050000	1	S12	1	0	0	0
chr3	133550000	133650000	2	S13,S14	0	1	1	0
chr3	133750000	133900000	1	S12	1	0	0	0
chr3	134250000	134300000	2	S12,S13	1	1	0	0
chr3	134300000	134350000	3	S12,S13,S14	1	1	1	0
chr3	134350000	134400000	3	S13,S14,S15	0	1	1	1
chr3	134400000	134450000	2	S14,S15	0	0	1	1
chr3	134450000	134500000	2	S12,S15	1	0	0	1
chr3	134500000	134600000	1	S12	1	0	0	0
chr3	136800000	136950000	1	S12	1	0	0	0
chr3	138500000	138650000	1	S12	1	0	0	0
chr3	138650000	138700000	2	S12,S14	1	0	1	0
chr3	138700000	138800000	1	S14	0	0	1	0
chr3	140900000	141050000	1	S15	0	0	0	1
chr3	141200000	141300000	1	S12	1	0	0	0
chr3	141300000	141350000	2	S12,S14	1	0	1	0
chr3	141350000	141400000	1	S14	0	0	1	0
chr3	141650000	141700000	1	S12	1	0	0	0
chr3	141700000	141800000	2	S12,S14	1	0	1	0
chr3	141800000	141850000	1	S12	1	0	0	0
chr3	141950000	142050000	1	S12	1	0	0	0
chr3	142450000	142500000	1	S13	0	1	0	0
chr3	142500000	142550000	2	S13,S14	0	1	1	0
chr3	142550000	142650000	1	S14	0	0	1	0
chr3	142800000	142950000	1	S12	1	0	0	0
chr3	143650000	143800000	1	S13	0	1	0	0
chr3	146850000	147000000	1	S13	0	1	0	0
chr3	149200000	149300000	2	S13,S14	0	1	1	0
chr3	149300000	149350000	3	S12,S13,S14	1	1	1	0
chr3	149350000	149400000	2	S12,S14	1	0	1	0
chr3	149400000	149650000	1	S12	1	0	0	0
chr3	150050000	150250000	1	S12	1	0	0	0
chr3	150250000	150350000	2	S12,S14	1	0	1	0
chr3	150350000	150400000	3	S12,S14,S15	1	0	1	1
chr3	150400000	150450000	1	S15	0	0	0	1
chr3	150500000	150600000	1	S14	0	0	1	0
chr3	150600000	150700000	1	S15	0	0	0	1
chr3	150700000	150750000	2	S14,S15	0	0	1	1
chr3	150750000	150800000	1	S14	0	0	1	0
chr3	151200000	151250000	1	S14	0	0	1	0
chr3	151250000	151350000	2	S12,S14	1	0	1	0
chr3	151550000	151700000	1	S15	0	0	0	1
chr3	151800000	151950000	1	S15	0	0	0	1
chr3	152050000	152150000	1	S12	1	0	0	0
chr3	152450000	152700000	1	S13	0	1	0	0
chr3	152950000	153250000	1	S15	0	0	0	1
chr3	153250000	153300000	2	S12,S15	1	0	0	1
chr3	153300000	153400000	1	S12	1	0	0	0
chr3	155100000	155250000	1	S12	1	0	0	0
chr3	156400000	156500000	1	S13	0	1	0	0
chr3	156700000	156800000	1	S15	0	0	0	1
chr3	156950000	157100000	1	S13	0	1	0	0
chr3	157150000	157300000	1	S15	0	0	0	1
chr3	158200000	158300000	1	S13	0	1	0	0
chr3	159800000	159900000	1	S14	0	0	1	0
chr3	159900000	160000000	4	S12,S13,S14,S15	1	1	1	1
chr3	160400000	160550000	1	S15	0	0	0	1
chr3	160550000	160650000	1	S12	1	0	0	0
chr3	160650000	160700000	2	S12,S13	1	1	0	0
chr3	160700000	160800000	1	S13	0	1	0	0
chr3	161150000	161250000	1	S13	0	1	0	0
chr3	161250000	161300000	2	S13,S14	0	1	1	0
chr3	161300000	161400000	1	S14	0	0	1	0
chr3	161400000	161450000	2	S12,S14	1	0	1	0
chr3	161450000	161500000	1	S12	1	0	0	0
chr3	162100000	162250000	1	S13	0	1	0	0
chr3	163550000	163650000	1	S13	0	1	0	0
chr3	164850000	165000000	1	S12	1	0	0	0
chr3	165300000	165400000	1	S13	0	1	0	0
chr3	165400000	165500000	2	S12,S13	1	1	0	0
chr3	165500000	165550000	1	S12	1	0	0	0
chr3	168750000	168900000	1	S13	0	1	0	0
chr3	169000000	169100000	1	S15	0	0	0	1
chr3	170950000	171050000	1	S15	0	0	0	1
chr3	171050000	171200000	1	S12	1	0	0	0
chr3	171350000	171400000	1	S14	0	0	1	0
chr3	171400000	171450000	2	S14,S15	0	0	1	1
chr3	171450000	171550000	1	S15	0	0	0	1
chr3	171800000	171950000	1	S12	1	0	0	0
chr3	172050000	172150000	1	S15	0	0	0	1
chr3	172300000	172450000	2	S13,S14	0	1	1	0
chr3	172450000	172550000	2	S13,S15	0	1	0	1
chr3	172550000	172600000	1	S15	0	0	0	1
chr3	172700000	172750000	3	S13,S14,S15	0	1	1	1
chr3	172750000	172800000	4	S12,S13,S14,S15	1	1	1	1
chr3	172800000	172850000	3	S12,S13,S15	1	1	0	1
chr3	174650000	174800000	1	S15	0	0	0	1
chr3	177000000	177050000	1	S14	0	0	1	0
chr3	177050000	177150000	3	S12,S14,S15	1	0	1	1
chr3	177250000	177350000	1	S12	1	0	0	0
chr3	177550000	177650000	1	S12	1	0	0	0
chr3	177800000	177900000	1	S13	0	1	0	0
chr3	177900000	177950000	1	S12	1	0	0	0
chr3	177950000	178100000	3	S12,S14,S15	1	0	1	1
chr3	178300000	178400000	1	S13	0	1	0	0
chr3	179950000	180150000	1	S13	0	1	0	0
chr3	181850000	182000000	1	S12	1	0	0	0
chr3	182050000	182200000	1	S13	0	1	0	0
chr3	182550000	182650000	1	S12	1	0	0	0
chr3	182850000	182950000	1	S12	1	0	0	0
chr3	183200000	183350000	1	S12	1	0	0	0
chr3	183350000	183400000	2	S12,S13	1	1	0	0
chr3	183400000	183450000	1	S13	0	1	0	0
chr3	183900000	184000000	1	S14	0	0	1	0
chr3	184300000	184350000	2	S13,S14	0	1	1	0
chr3	184350000	184400000	3	S13,S14,S15	0	1	1	1
chr3	184400000	184500000	1	S15	0	0	0	1
chr3	184850000	185000000	1	S13	0	1	0	0
chr3	185300000	185450000	1	S14	0	0	1	0
chr3	185600000	185650000	1	S13	0	1	0	0
chr3	185650000	185700000	2	S13,S14	0	1	1	0
chr3	185700000	185800000	3	S12,S13,S14	1	1	1	0
chr3	185800000	185850000	2	S13,S14	0	1	1	0
chr3	185900000	186050000	1	S15	0	0	0	1
chr3	186600000	186700000	2	S13,S14	0	1	1	0
chr3	187400000	187500000	1	S12	1	0	0	0
chr3	187950000	188000000	1	S12	1	0	0	0
chr3	188000000	188100000	2	S12,S13	1	1	0	0
chr3	188100000	188250000	1	S12	1	0	0	0
chr3	188250000	188300000	2	S12,S13	1	1	0	0
chr3	188300000	188450000	1	S13	0	1	0	0
chr3	188550000	188650000	1	S14	0	0	1	0
chr3	188650000	188750000	2	S13,S14	0	1	1	0
chr3	188750000	188800000	1	S14	0	0	1	0
chr3	188800000	188850000	2	S12,S14	1	0	1	0
chr3	188850000	188950000	1	S12	1	0	0	0
chr3	188950000	189000000	2	S12,S15	1	0	0	1
chr3	189000000	189050000	1	S15	0	0	0	1
chr3	189150000	189250000	3	S12,S13,S14	1	1	1	0
chr3	189250000	189350000	4	S12,S13,S14,S15	1	1	1	1
chr3	189350000	189400000	3	S12,S14,S15	1	0	1	1
chr3	189400000	189450000	2	S14,S15	0	0	1	1
chr3	189450000	189500000	3	S13,S14,S15	0	1	1	1
chr3	189500000	189550000	4	S12,S13,S14,S15	1	1	1	1
chr3	189550000	189800000	3	S12,S14,S15	1	0	1	1
chr3	189800000	189900000	3	S13,S14,S15	0	1	1	1
chr3	189900000	190000000	2	S13,S14	0	1	1	0
chr3	190100000	190150000	3	S13,S14,S15	0	1	1	1
chr3	190150000	190250000	4	S12,S13,S14,S15	1	1	1	1
chr3	190250000	190300000	2	S13,S15	0	1	0	1
chr3	190300000	190350000	1	S13	0	1	0	0
chr3	190350000	190450000	2	S13,S14	0	1	1	0
chr3	190550000	190650000	1	S13	0	1	0	0
chr3	190700000	190850000	1	S14	0	0	1	0
chr3	191300000	191450000	1	S13	0	1	0	0
chr3	192450000	192600000	1	S12	1	0	0	0
chr3	193250000	193400000	1	S12	1	0	0	0
chr3	193500000	193600000	1	S13	0	1	0	0
chr3	193700000	193800000	1	S12	1	0	0	0
chr3	193800000	193900000	2	S12,S13	1	1	0	0
chr3	193900000	194050000	1	S12	1	0	0	0
chr3	194150000	194350000	1	S12	1	0	0	0
chr3	194450000	194550000	1	S12	1	0	0	0
chr3	195100000	195200000	1	S12	1	0	0	0
chr3	195300000	195450000	1	S14	0	0	1	0
chr3	196500000	196650000	1	S13	0	1	0	0
chr3	197200000	197250000	2	S12,S14	1	0	1	0
chr3	197250000	197350000	3	S12,S13,S14	1	1	1	0
chr3	197850000	198050000	1	S15	0	0	0	1
chr4	0	250000	1	S15	0	0	0	1
chr4	700000	800000	1	S12	1	0	0	0
chr4	4500000	4650000	1	S15	0	0	0	1
chr4	5250000	5350000	1	S15	0	0	0	1
chr4	6750000	6850000	1	S14	0	0	1	0
chr4	10150000	10250000	1	S15	0	0	0	1
chr4	10250000	10300000	4	S12,S13,S14,S15	1	1	1	1
chr4	10300000	10350000	3	S12,S13,S14	1	1	1	0
chr4	10350000	10400000	2	S12,S13	1	1	0	0
chr4	11450000	11600000	2	S12,S13	1	1	0	0
chr4	11600000	11650000	1	S12	1	0	0	0
chr4	13600000	13750000	1	S13	0	1	0	0
chr4	13850000	14000000	1	S12	1	0	0	0
chr4	14200000	14300000	1	S12	1	0	0	0
chr4	14750000	14900000	1	S12	1	0	0	0
chr4	15350000	15450000	1	S14	0	0	1	0
chr4	16350000	16450000	1	S15	0	0	0	1
chr4	16850000	16950000	1	S15	0	0	0	1
chr4	19500000	19650000	1	S15	0	0	0	1
chr4	20450000	20600000	1	S13	0	1	0	0
chr4	20900000	21000000	1	S12	1	0	0	0
chr4	24350000	24600000	1	S12	1	0	0	0
chr4	25050000	25250000	1	S15	0	0	0	1
chr4	26200000	26400000	1	S15	0	0	0	1
chr4	26750000	26850000	1	S13	0	1	0	0
chr4	27750000	27900000	1	S12	1	0	0	0
chr4	28350000	28450000	1	S13	0	1	0	0
chr4	30700000	30750000	2	S13,S14	0	1	1	0
chr4	30750000	30850000	4	S12,S13,S14,S15	1	1	1	1
chr4	30850000	30900000	1	S15	0	0	0	1
chr4	33000000	33150000	1	S15	0	0	0	1
chr4	35200000	35300000	1	S13	0	1	0	0
chr4	35500000	35600000	1	S15	0	0	0	1
chr4	35700000	35800000	1	S15	0	0	0	1
chr4	36400000	36550000	1	S12	1	0	0	0
chr4	36550000	36600000	2	S12,S13	1	1	0	0
chr4	36600000	36650000	1	S13	0	1	0	0
chr4	38050000	38150000	1	S13	0	1	0	0
chr4	38250000	38550000	1	S14	0	0	1	0
chr4	38550000	38650000	2	S13,S14	0	1	1	0
chr4	39100000	39200000	1	S13	0	1	0	0
chr4	39450000	39500000	1	S12	1	0	0	0
chr4	39500000	39600000	2	S12,S13	1	1	0	0
chr4	40500000	40650000	1	S14	0	0	1	0
chr4	41000000	41100000	1	S14	0	0	1	0
chr4	41100000	41150000	3	S12,S14,S15	1	0	1	1
chr4	41150000	41200000	2	S12,S15	1	0	0	1
chr4	41200000	41250000	1	S12	1	0	0	0
chr4	41600000	41750000	1	S13	0	1	0	0
chr4	44000000	44150000	1	S15	0	0	0	1
chr4	46250000	46400000	1	S15	0	0	0	1
chr4	52550000	52650000	1	S12	1	0	0	0
chr4	53450000	53500000	1	S13	0	1	0	0
chr4	53500000	53600000	2	S12,S13	1	1	0	0
chr4	53600000	53700000	1	S13	0	1	0	0
chr4	53900000	54050000	1	S15	0	0	0	1
chr4	54450000	54550000	1	S15	0	0	0	1
chr4	54850000	55000000	1	S13	0	1	0	0
chr4	56450000	56500000	1	S15	0	0	0	1
chr4	56500000	56550000	2	S13,S15	0	1	0	1
chr4	56550000	56600000	3	S13,S14,S15	0	1	1	1
chr4	56600000	56650000	2	S13,S14	0	1	1	0
chr4	61500000	61650000	1	S12	1	0	0	0
chr4	63350000	63500000	1	S13	0	1	0	0
chr4	68000000	68150000	1	S13	0	1	0	0
chr4	69700000	69800000	3	S12,S14,S15	1	0	1	1
chr4	69800000	69850000	3	S12,S13,S14	1	1	1	0
chr4	69850000	69900000	2	S13,S14	0	1	1	0
chr4	69900000	70050000	1	S15	0	0	0	1
chr4	71450000	71550000	1	S13	0	1	0	0
chr4	71600000	71700000	1	S12	1	0	0	0
chr4	72250000	72350000	1	S13	0	1	0	0
chr4	73500000	73700000	1	S14	0	0	1	0
chr4	73700000	73800000	2	S13,S14	0	1	1	0
chr4	73800000	73900000	3	S12,S13,S14	1	1	1	0
chr4	73900000	73950000	2	S12,S13	1	1	0	0
chr4	73950000	74000000	1	S12	1	0	0	0
chr4	74000000	74050000	2	S12,S14	1	0	1	0
chr4	74050000	74100000	1	S14	0	0	1	0
chr4	74100000	74250000	2	S13,S14	0	1	1	0
chr4	74250000	74400000	1	S14	0	0	1	0
chr4	74400000	74500000	2	S12,S14	1	0	1	0
chr4	74500000	74650000	3	S12,S14,S15	1	0	1	1
chr4	74650000	74700000	3	S13,S14,S15	0	1	1	1
chr4	74700000	74750000	2	S13,S15	0	1	0	1
chr4	75600000	75700000	1	S13	0	1	0	0
chr4	76600000	76700000	4	S12,S13,S14,S15	1	1	1	1
chr4	78800000	78900000	1	S12	1	0	0	0
chr4	81450000	81550000	1	S12	1	0	0	0
chr4	82700000	82850000	1	S15	0	0	0	1
chr4	83300000	83450000	1	S15	0	0	0	1
chr4	83850000	84000000	1	S13	0	1	0	0
chr4	85100000	85200000	1	S15	0	0	0	1
chr4	85900000	86050000	1	S13	0	1	0	0
chr4	86300000	86400000	1	S15	0	0	0	1
chr4	86400000	86600000	2	S13,S15	0	1	0	1
chr4	86600000	86700000	1	S15	0	0	0	1
chr4	86800000	87000000	1	S14	0	0	1	0
chr4	87400000	87500000	1	S13	0	1	0	0
chr4	87800000	87900000	1	S15	0	0	0	1
chr4	88250000	88450000	1	S15	0	0	0	1
chr4	88550000	88750000	1	S12	1	0	0	0
chr4	89750000	89800000	1	S12	1	0	0	0
chr4	89800000	89850000	2	S12,S13	1	1	0	0
chr4	89850000	89900000	2	S13,S15	0	1	0	1
chr4	89900000	90000000	1	S15	0	0	0	1
chr4	91450000	91600000	1	S13	0	1	0	0
chr4	92000000	92200000	1	S12	1	0	0	0
chr4	93050000	93200000	1	S12	1	0	0	0
chr4	94500000	94650000	1	S14	0	0	1	0
chr4	94950000	95000000	1	S12	1	0	0	0
chr4	95000000	95050000	3	S12,S14,S15	1	0	1	1
chr4	95050000	95150000	2	S14,S15	0	0	1	1
chr4	96450000	96550000	1	S15	0	0	0	1
chr4	98950000	99150000	1	S15	0	0	0	1
chr4	99300000	99400000	1	S15	0	0	0	1
chr4	99650000	99800000	1	S14	0	0	1	0
chr4	99800000	99950000	1	S12	1	0	0	0
chr4	100500000	100550000	1	S15	0	0	0	1
chr4	100550000	100600000	2	S13,S15	0	1	0	1
chr4	100600000	100700000	1	S13	0	1	0	0
chr4	101000000	101150000	1	S12	1	0	0	0
chr4	101450000	101650000	1	S15	0	0	0	1
chr4	105500000	105650000	1	S14	0	0	1	0
chr4	106450000	106650000	1	S15	0	0	0	1
chr4	110100000	110250000	1	S12	1	0	0	0
chr4	110400000	110550000	1	S12	1	0	0	0
chr4	111600000	111800000	1	S15	0	0	0	1
chr4	112900000	113050000	1	S13	0	1	0	0
chr4	113850000	114000000	1	S12	1	0	0	0
chr4	114250000	114400000	1	S12	1	0	0	0
chr4	118800000	118950000	1	S13	0	1	0	0
chr4	118950000	119050000	1	S12	1	0	0	0
chr4	119050000	119150000	1	S14	0	0	1	0
chr4	119150000	119250000	1	S12	1	0	0	0
chr4	123600000	123700000	1	S13	0	1	0	0
chr4	124400000	124550000	1	S15	0	0	0	1
chr4	124850000	125050000	1	S12	1	0	0	0
chr4	125200000	125250000	1	S13	0	1	0	0
chr4	125250000	125300000	2	S13,S14	0	1	1	0
chr4	125300000	125350000	1	S14	0	0	1	0
chr4	128300000	128450000	1	S13	0	1	0	0
chr4	132400000	132500000	1	S13	0	1	0	0
chr4	138200000	138300000	1	S12	1	0	0	0
chr4	138400000	138550000	1	S13	0	1	0	0
chr4	139300000	139500000	2	S13,S15	0	1	0	1
chr4	139850000	139950000	2	S14,S15	0	0	1	1
chr4	139950000	140100000	1	S15	0	0	0	1
chr4	140750000	140900000	1	S15	0	0	0	1
chr4	141250000	141350000	1	S15	0	0	0	1
chr4	141650000	141850000	1	S13	0	1	0	0
chr4	142400000	142500000	1	S15	0	0	0	1
chr4	142900000	142950000	1	S13	0	1	0	0
chr4	142950000	143050000	2	S13,S15	0	1	0	1
chr4	143050000	143100000	1	S15	0	0	0	1
chr4	143250000	143300000	1	S14	0	0	1	0
chr4	143300000	143350000	2	S12,S14	1	0	1	0
chr4	143350000	143400000	3	S12,S13,S14	1	1	1	0
chr4	143400000	143450000	2	S12,S13	1	1	0	0
chr4	143450000	143550000	1	S12	1	0	0	0
chr4	143700000	143800000	1	S12	1	0	0	0
chr4	145000000	145050000	1	S15	0	0	0	1
chr4	145050000	145150000	2	S14,S15	0	0	1	1
chr4	145200000	145350000	1	S12	1	0	0	0
chr4	146200000	146300000	1	S15	0	0	0	1
chr4	146450000	146600000	1	S15	0	0	0	1
chr4	150100000	150200000	1	S13	0	1	0	0
chr4	150250000	150500000	2	S12,S15	1	0	0	1
chr4	151100000	151200000	1	S13	0	1	0	0
chr4	152200000	152350000	1	S15	0	0	0	1
chr4	152850000	152950000	1	S12	1	0	0	0
chr4	153250000	153350000	1	S12	1	0	0	0
chr4	154600000	154700000	1	S12	1	0	0	0
chr4	154700000	154750000	2	S12,S13	1	1	0	0
chr4	154750000	154800000	1	S13	0	1	0	0
chr4	156650000	156800000	1	S12	1	0	0	0
chr4	157300000	157400000	1	S13	0	1	0	0
chr4	157550000	157700000	1	S15	0	0	0	1
chr4	158700000	158750000	2	S13,S14	0	1	1	0
chr4	158750000	158800000	3	S13,S14,S15	0	1	1	1
chr4	158800000	158850000	2	S13,S15	0	1	0	1
chr4	164850000	164950000	1	S13	0	1	0	0
chr4	165850000	166000000	1	S13	0	1	0	0
chr4	167100000	167250000	1	S12	1	0	0	0
chr4	168900000	169100000	1	S12	1	0	0	0
chr4	169850000	170000000	1	S15	0	0	0	1
chr4	171350000	171500000	1	S15	0	0	0	1
chr4	173200000	173300000	2	S12,S13	1	1	0	0
chr4	174350000	174450000	1	S12	1	0	0	0
chr4	174600000	174750000	1	S12	1	0	0	0
chr4	176200000	176300000	1	S13	0	1	0	0
chr4	176650000	176750000	1	S13	0	1	0	0
chr4	176750000	176850000	2	S13,S14	0	1	1	0
chr4	176850000	176900000	3	S13,S14,S15	0	1	1	1
chr4	176900000	177000000	1	S15	0	0	0	1
chr4	180800000	180900000	1	S15	0	0	0	1
chr4	182700000	182800000	1	S12	1	0	0	0
chr4	184850000	185000000	1	S12	1	0	0	0
chr4	185350000	185500000	1	S13	0	1	0	0
chr4	188850000	189000000	1	S13	0	1	0	0
chr4	189150000	189300000	1	S13	0	1	0	0
chr5	1950000	2050000	1	S13	0	1	0	0
chr5	9500000	9700000	1	S15	0	0	0	1
chr5	9700000	9750000	2	S13,S15	0	1	0	1
chr5	9750000	9850000	1	S13	0	1	0	0
chr5	11150000	11300000	1	S12	1	0	0	0
chr5	14200000	14300000	1	S12	1	0	0	0
chr5	14800000	14900000	1	S12	1	0	0	0
chr5	15450000	15550000	1	S15	0	0	0	1
chr5	15650000	15800000	1	S15	0	0	0	1
chr5	16400000	16500000	1	S12	1	0	0	0
chr5	17200000	17300000	1	S12	1	0	0	0
chr5	17650000	17750000	1	S15	0	0	0	1
chr5	19400000	19550000	1	S12	1	0	0	0
chr5	19600000	19750000	1	S13	0	1	0	0
chr5	19850000	20000000	1	S12	1	0	0	0
chr5	20150000	20250000	1	S12	1	0	0	0
chr5	21600000	21750000	1	S15	0	0	0	1
chr5	23350000	23450000	1	S14	0	0	1	0
chr5	28350000	28500000	1	S15	0	0	0	1
chr5	32050000	32100000	1	S14	0	0	1	0
chr5	32100000	32150000	2	S14,S15	0	0	1	1
chr5	32150000	32200000	1	S15	0	0	0	1
chr5	33250000	33350000	1	S15	0	0	0	1
chr5	33900000	34050000	1	S13	0	1	0	0
chr5	36550000	36650000	1	S13	0	1	0	0
chr5	36650000	36700000	2	S13,S14	0	1	1	0
chr5	36700000	36800000	1	S14	0	0	1	0
chr5	36850000	37000000	1	S15	0	0	0	1
chr5	37450000	37600000	1	S13	0	1	0	0
chr5	37600000	37700000	1	S12	1	0	0	0
chr5	39050000	39100000	1	S14	0	0	1	0
chr5	39100000	39150000	2	S12,S14	1	0	1	0
chr5	39150000	39200000	3	S12,S14,S15	1	0	1	1
chr5	39200000	39250000	2	S12,S15	1	0	0	1
chr5	39250000	39350000	1	S15	0	0	0	1
chr5	39350000	39400000	2	S13,S15	0	1	0	1
chr5	39400000	39450000	1	S13	0	1	0	0
chr5	39650000	39750000	2	S12,S15	1	0	0	1
chr5	40350000	40500000	1	S14	0	0	1	0
chr5	40500000	40550000	1	S12	1	0	0	0
chr5	40550000	40600000	2	S12,S13	1	1	0	0
chr5	40600000	40700000	3	S12,S13,S14	1	1	1	0
chr5	40950000	41100000	1	S12	1	0	0	0
chr5	42200000	42450000	1	S13	0	1	0	0
chr5	43200000	43350000	1	S13	0	1	0	0
chr5	43500000	43600000	1	S14	0	0	1	0
chr5	44300000	44450000	1	S13	0	1	0	0
chr5	50750000	50900000	1	S13	0	1	0	0
chr5	51500000	51700000	1	S15	0	0	0	1
chr5	52950000	53000000	2	S13,S14	0	1	1	0
chr5	53000000	53100000	3	S12,S13,S14	1	1	1	0
chr5	53100000	53150000	2	S12,S14	1	0	1	0
chr5	53150000	53200000	1	S14	0	0	1	0
chr5	53200000	53250000	2	S14,S15	0	0	1	1
chr5	53250000	53300000	3	S13,S14,S15	0	1	1	1
chr5	53300000	53400000	4	S12,S13,S14,S15	1	1	1	1
chr5	53400000	53450000	3	S12,S14,S15	1	0	1	1
chr5	53450000	53500000	2	S14,S15	0	0	1	1
chr5	53500000	53600000	1	S14	0	0	1	0
chr5	54050000	54100000	2	S12,S14	1	0	1	0
chr5	54100000	54150000	3	S12,S13,S14	1	1	1	0
chr5	54150000	54200000	3	S12,S13,S15	1	1	0	1
chr5	54200000	54400000	1	S15	0	0	0	1
chr5	54600000	54750000	1	S14	0	0	1	0
chr5	55200000	55400000	1	S15	0	0	0	1
chr5	55750000	55950000	1	S13	0	1	0	0
chr5	56300000	56450000	1	S12	1	0	0	0
chr5	57350000	57500000	1	S14	0	0	1	0
chr5	57600000	57750000	1	S15	0	0	0	1
chr5	58150000	58200000	1	S13	0	1	0	0
chr5	58200000	58250000	2	S12,S13	1	1	0	0
chr5	58250000	58300000	1	S12	1	0	0	0
chr5	58800000	58900000	1	S12	1	0	0	0
chr5	58950000	59050000	1	S15	0	0	0	1
chr5	59050000	59250000	1	S13	0	1	0	0
chr5	59450000	59550000	1	S12	1	0	0	0
chr5	59700000	59800000	1	S13	0	1	0	0
chr5	60200000	60300000	1	S12	1	0	0	0
chr5	60850000	61000000	1	S13	0	1	0	0
chr5	61050000	61150000	1	S12	1	0	0	0
chr5	61900000	62000000	2	S13,S14	0	1	1	0
chr5	62000000	62100000	1	S13	0	1	0	0
chr5	64050000	64200000	1	S15	0	0	0	1
chr5	65200000	65300000	3	S13,S14,S15	0	1	1	1
chr5	65300000	65350000	2	S13,S14	0	1	1	0
chr5	65850000	65950000	1	S12	1	0	0	0
chr5	66900000	67050000	2	S12,S13	1	1	0	0
chr5	67250000	67300000	2	S12,S14	1	0	1	0
chr5	67300000	67350000	3	S12,S13,S14	1	1	1	0
chr5	67350000	67400000	2	S13,S14	0	1	1	0
chr5	67400000	67500000	1	S13	0	1	0	0
chr5	67600000	67650000	1	S13	0	1	0	0
chr5	67650000	67750000	2	S12,S13	1	1	0	0
chr5	67900000	68000000	1	S14	0	0	1	0
chr5	68200000	68300000	1	S12	1	0	0	0
chr5	68450000	68550000	1	S14	0	0	1	0
chr5	68700000	68900000	1	S13	0	1	0	0
chr5	71500000	71600000	1	S15	0	0	0	1
chr5	71900000	72150000	1	S13	0	1	0	0
chr5	72200000	72350000	1	S12	1	0	0	0
chr5	72350000	72550000	2	S12,S14	1	0	1	0
chr5	72550000	72600000	2	S13,S14	0	1	1	0
chr5	72600000	72650000	3	S13,S14,S15	0	1	1	1
chr5	72650000	72750000	1	S15	0	0	0	1
chr5	72900000	73050000	1	S15	0	0	0	1
chr5	73350000	73400000	2	S14,S15	0	0	1	1
chr5	73400000	73500000	3	S12,S14,S15	1	0	1	1
chr5	73500000	73550000	2	S12,S15	1	0	0	1
chr5	73550000	73600000	1	S12	1	0	0	0
chr5	73850000	74000000	1	S12	1	0	0	0
chr5	74000000	74100000	1	S15	0	0	0	1
chr5	74100000	74250000	2	S12,S15	1	0	0	1
chr5	74300000	74350000	1	S14	0	0	1	0
chr5	74350000	74400000	2	S14,S15	0	0	1	1
chr5	74400000	74550000	3	S13,S14,S15	0	1	1	1
chr5	74550000	74600000	1	S15	0	0	0	1
chr5	74650000	74700000	1	S13	0	1	0	0
chr5	74700000	74800000	3	S13,S14,S15	0	1	1	1
chr5	74800000	74850000	2	S13,S14	0	1	1	0
chr5	75100000	75300000	1	S15	0	0	0	1
chr5	75600000	75750000	1	S12	1	0	0	0
chr5	76200000	76400000	1	S12	1	0	0	0
chr5	78800000	78900000	1	S14	0	0	1	0
chr5	79350000	79500000	1	S12	1	0	0	0
chr5	80350000	80400000	1	S13	0	1	0	0
chr5	80400000	80450000	2	S13,S15	0	1	0	1
chr5	80450000	80500000	1	S15	0	0	0	1
chr5	81200000	81300000	1	S12	1	0	0	0
chr5	81650000	81700000	1	S15	0	0	0	1
chr5	81700000	81750000	2	S12,S15	1	0	0	1
chr5	81750000	81800000	1	S12	1	0	0	0
chr5	82100000	82250000	1	S13	0	1	0	0
chr5	82250000	82350000	1	S15	0	0	0	1
chr5	85000000	85100000	1	S13	0	1	0	0
chr5	86550000	86650000	1	S12	1	0	0	0
chr5	89100000	89250000	1	S13	0	1	0	0
chr5	89900000	90000000	1	S12	1	0	0	0
chr5	90900000	91000000	1	S15	0	0	0	1
chr5	91000000	91150000	2	S14,S15	0	0	1	1
chr5	91150000	91200000	1	S15	0	0	0	1
chr5	91300000	91400000	1	S15	0	0	0	1
chr5	93200000	93400000	2	S13,S14	0	1	1	0
chr5	93400000	93550000	1	S13	0	1	0	0
chr5	93900000	94050000	1	S12	1	0	0	0
chr5	95850000	95900000	1	S14	0	0	1	0
chr5	95900000	95950000	2	S12,S14	1	0	1	0
chr5	95950000	96050000	3	S12,S13,S14	1	1	1	0
chr5	96050000	96100000	2	S12,S14	1	0	1	0
chr5	96100000	96200000	1	S12	1	0	0	0
chr5	96650000	96750000	1	S14	0	0	1	0
chr5	97150000	97300000	1	S13	0	1	0	0
chr5	98050000	98150000	2	S13,S15	0	1	0	1
chr5	98150000	98200000	1	S15	0	0	0	1
chr5	102400000	102550000	1	S13	0	1	0	0
chr5	103250000	103350000	1	S15	0	0	0	1
chr5	104150000	104300000	1	S12	1	0	0	0
chr5	104750000	104850000	1	S13	0	1	0	0
chr5	105200000	105300000	1	S15	0	0	0	1
chr5	107050000	107150000	1	S15	0	0	0	1
chr5	107150000	107350000	1	S13	0	1	0	0
chr5	107350000	107450000	1	S14	0	0	1	0
chr5	107450000	107500000	2	S13,S14	0	1	1	0
chr5	107500000	107600000	3	S13,S14,S15	0	1	1	1
chr5	107600000	107700000	2	S13,S14	0	1	1	0
chr5	108200000	108350000	1	S13	0	1	0	0
chr5	108600000	108700000	1	S15	0	0	0	1
chr5	110700000	110800000	1	S15	0	0	0	1
chr5	110950000	111000000	2	S14,S15	0	0	1	1
chr5	111000000	111050000	3	S13,S14,S15	0	1	1	1
chr5	111050000	111100000	2	S13,S15	0	1	0	1
chr5	112050000	112150000	1	S15	0	0	0	1
chr5	112150000	112200000	2	S14,S15	0	0	1	1
chr5	112200000	112250000	3	S12,S14,S15	1	0	1	1
chr5	112250000	112350000	2	S12,S15	1	0	0	1
chr5	112350000	112400000	1	S15	0	0	0	1
chr5	112850000	113150000	1	S12	1	0	0	0
chr5	113150000	113300000	2	S12,S14	1	0	1	0
chr5	113300000	113350000	1	S14	0	0	1	0
chr5	115450000	115600000	1	S12	1	0	0	0
chr5	118300000	118450000	1	S12	1	0	0	0
chr5	120150000	120200000	1	S15	0	0	0	1
chr5	120200000	120250000	2	S13,S15	0	1	0	1
chr5	120250000	120300000	2	S12,S13	1	1	0	0
chr5	120300000	120350000	1	S12	1	0	0	0
chr5	120350000	120450000	2	S12,S15	1	0	0	1
chr5	120450000	120500000	1	S12	1	0	0	0
chr5	121200000	121400000	1	S15	0	0	0	1
chr5	122100000	122200000	1	S13	0	1	0	0
chr5	123450000	123600000	1	S15	0	0	0	1
chr5	124650000	124750000	2	S12,S15	1	0	0	1
chr5	124750000	124800000	1	S12	1	0	0	0
chr5	125250000	125350000	1	S13	0	1	0	0
chr5	126000000	126150000	1	S13	0	1	0	0
chr5	126250000	126400000	1	S15	0	0	0	1
chr5	126400000	126500000	4	S12,S13,S14,S15	1	1	1	1
chr5	126500000	126600000	2	S12,S14	1	0	1	0
chr5	126600000	126650000	1	S12	1	0	0	0
chr5	127350000	127500000	1	S12	1	0	0	0
chr5	127750000	127900000	1	S12	1	0	0	0
chr5	128000000	128150000	1	S12	1	0	0	0
chr5	128500000	128600000	1	S13	0	1	0	0
chr5	129300000	129500000	1	S13	0	1	0	0
chr5	130400000	130550000	1	S15	0	0	0	1
chr5	131450000	131550000	2	S13,S14	0	1	1	0
chr5	131550000	131600000	3	S12,S13,S14	1	1	1	0
chr5	131600000	131650000	1	S12	1	0	0	0
chr5	131800000	131900000	2	S12,S13	1	1	0	0
chr5	131900000	132000000	1	S13	0	1	0	0
chr5	132500000	132600000	1	S12	1	0	0	0
chr5	132850000	133000000	1	S15	0	0	0	1
chr5	133700000	133800000	1	S12	1	0	0	0
chr5	134250000	134350000	1	S12	1	0	0	0
chr5	134650000	134800000	1	S14	0	0	1	0
chr5	135350000	135450000	3	S13,S14,S15	0	1	1	1
chr5	135450000	135550000	2	S14,S15	0	0	1	1
chr5	135550000	135700000	1	S14	0	0	1	0
chr5	136050000	136200000	3	S13,S14,S15	0	1	1	1
chr5	137150000	137350000	1	S12	1	0	0	0
chr5	137800000	137900000	1	S12	1	0	0	0
chr5	138050000	138300000	1	S15	0	0	0	1
chr5	138850000	138950000	1	S15	0	0	0	1
chr5	139000000	139150000	1	S12	1	0	0	0
chr5	139250000	139300000	1	S12	1	0	0	0
chr5	139300000	139400000	2	S12,S14	1	0	1	0
chr5	139400000	139500000	1	S12	1	0	0	0
chr5	139500000	139600000	3	S12,S13,S14	1	1	1	0
chr5	140000000	140100000	1	S13	0	1	0	0
chr5	140800000	140900000	1	S13	0	1	0	0
chr5	141150000	141300000	1	S15	0	0	0	1
chr5	141450000	141500000	1	S15	0	0	0	1
chr5	141500000	141600000	2	S13,S15	0	1	0	1
chr5	141600000	141750000	1	S13	0	1	0	0
chr5	142700000	142800000	1	S14	0	0	1	0
chr5	143000000	143100000	1	S13	0	1	0	0
chr5	143250000	143300000	2	S14,S15	0	0	1	1
chr5	143300000	143450000	3	S13,S14,S15	0	1	1	1
chr5	143450000	143500000	2	S13,S14	0	1	1	0
chr5	143500000	143550000	1	S14	0	0	1	0
chr5	143550000	143650000	1	S12	1	0	0	0
chr5	143850000	144000000	1	S12	1	0	0	0
chr5	144450000	144550000	1	S12	1	0	0	0
chr5	145300000	145550000	1	S15	0	0	0	1
chr5	145950000	146200000	1	S15	0	0	0	1
chr5	146800000	146900000	1	S13	0	1	0	0
chr5	148050000	148250000	1	S12	1	0	0	0
chr5	148400000	148500000	2	S12,S15	1	0	0	1
chr5	148500000	148550000	3	S12,S14,S15	1	0	1	1
chr5	148550000	148650000	2	S14,S15	0	0	1	1
chr5	148650000	148700000	1	S14	0	0	1	0
chr5	148700000	148750000	2	S13,S14	0	1	1	0
chr5	148750000	148850000	3	S13,S14,S15	0	1	1	1
chr5	148850000	148900000	1	S14	0	0	1	0
chr5	148900000	149000000	2	S12,S14	1	0	1	0
chr5	149000000	149250000	1	S14	0	0	1	0
chr5	149250000	149300000	2	S14,S15	0	0	1	1
chr5	149300000	149350000	1	S15	0	0	0	1
chr5	149450000	149500000	1	S13	0	1	0	0
chr5	149500000	149600000	3	S12,S13,S14	1	1	1	0
chr5	149850000	150000000	1	S14	0	0	1	0
chr5	150000000	150050000	2	S12,S14	1	0	1	0
chr5	150050000	150100000	1	S12	1	0	0	0
chr5	150250000	150300000	1	S14	0	0	1	0
chr5	150300000	150450000	2	S12,S14	1	0	1	0
chr5	150450000	150600000	1	S14	0	0	1	0
chr5	151100000	151200000	1	S12	1	0	0	0
chr5	151200000	151300000	2	S12,S14	1	0	1	0
chr5	151400000	151500000	1	S15	0	0	0	1
chr5	151700000	151800000	1	S12	1	0	0	0
chr5	152350000	152450000	1	S15	0	0	0	1
chr5	153550000	153700000	1	S15	0	0	0	1
chr5	155050000	155150000	1	S12	1	0	0	0
chr5	158100000	158200000	1	S13	0	1	0	0
chr5	158650000	158900000	1	S12	1	0	0	0
chr5	159050000	159200000	1	S13	0	1	0	0
chr5	159400000	159500000	1	S12	1	0	0	0
chr5	159500000	159550000	3	S12,S13,S14	1	1	1	0
chr5	159550000	159600000	4	S12,S13,S14,S15	1	1	1	1
chr5	159600000	159700000	1	S15	0	0	0	1
chr5	159750000	159950000	1	S14	0	0	1	0
chr5	160900000	161000000	1	S12	1	0	0	0
chr5	163600000	163750000	1	S15	0	0	0	1
chr5	164650000	164850000	1	S13	0	1	0	0
chr5	165450000	165550000	1	S13	0	1	0	0
chr5	165850000	165950000	1	S13	0	1	0	0
chr5	166050000	166200000	1	S12	1	0	0	0
chr5	167400000	167550000	1	S15	0	0	0	1
chr5	169500000	169550000	1	S13	0	1	0	0
chr5	169550000	169650000	2	S12,S13	1	1	0	0
chr5	169650000	169700000	1	S12	1	0	0	0
chr5	171500000	171600000	1	S15	0	0	0	1
chr5	171900000	172000000	2	S14,S15	0	0	1	1
chr5	172000000	172050000	1	S15	0	0	0	1
chr5	172950000	173050000	1	S12	1	0	0	0
chr5	173050000	173150000	2	S12,S15	1	0	0	1
chr5	173150000	173250000	1	S15	0	0	0	1
chr5	177200000	177300000	2	S13,S14	0	1	1	0
chr5	179550000	179650000	1	S14	0	0	1	0
chr5	180000000	180100000	1	S15	0	0	0	1
chr5	180300000	180450000	1	S13	0	1	0	0
chr5	180450000	180700000	1	S15	0	0	0	1
chr5	180700000	180800000	1	S14	0	0	1	0
chr6	850000	900000	1	S13	0	1	0	0
chr6	900000	950000	2	S13,S14	0	1	1	0
chr6	950000	1100000	1	S14	0	0	1	0
chr6	1100000	1200000	2	S14,S15	0	0	1	1
chr6	1200000	1600000	1	S14	0	0	1	0
chr6	1600000	1700000	2	S13,S14	0	1	1	0
chr6	1700000	1800000	2	S12,S14	1	0	1	0
chr6	1900000	2050000	2	S13,S15	0	1	0	1
chr6	2200000	2250000	1	S15	0	0	0	1
chr6	2250000	2300000	2	S12,S15	1	0	0	1
chr6	2300000	2450000	1	S12	1	0	0	0
chr6	3600000	3750000	1	S12	1	0	0	0
chr6	3750000	3850000	2	S12,S14	1	0	1	0
chr6	4150000	4300000	3	S13,S14,S15	0	1	1	1
chr6	5200000	5300000	1	S12	1	0	0	0
chr6	6750000	6850000	1	S14	0	0	1	0
chr6	7300000	7450000	1	S12	1	0	0	0
chr6	7550000	7700000	1	S12	1	0	0	0
chr6	7950000	8100000	1	S14	0	0	1	0
chr6	8500000	8600000	1	S15	0	0	0	1
chr6	8850000	8950000	1	S12	1	0	0	0
chr6	9150000	9250000	1	S13	0	1	0	0
chr6	9950000	10050000	1	S12	1	0	0	0
chr6	10050000	10100000	2	S12,S14	1	0	1	0
chr6	10100000	10150000	1	S14	0	0	1	0
chr6	10700000	10800000	1	S13	0	1	0	0
chr6	10800000	10850000	2	S12,S13	1	1	0	0
chr6	10850000	11000000	1	S12	1	0	0	0
chr6	11050000	11200000	1	S15	0	0	0	1
chr6	11300000	11550000	1	S12	1	0	0	0
chr6	11900000	12000000	1	S14	0	0	1	0
chr6	12250000	12350000	3	S12,S14,S15	1	0	1	1
chr6	12350000	12450000	1	S15	0	0	0	1
chr6	13100000	13250000	1	S13	0	1	0	0
chr6	13550000	13600000	1	S14	0	0	1	0
chr6	13600000	13700000	2	S12,S14	1	0	1	0
chr6	13700000	13750000	1	S12	1	0	0	0
chr6	13850000	13950000	1	S14	0	0	1	0
chr6	14600000	14700000	2	S14,S15	0	0	1	1
chr6	14700000	14850000	4	S12,S13,S14,S15	1	1	1	1
chr6	14850000	14900000	2	S12,S13	1	1	0	0
chr6	14900000	14950000	1	S12	1	0	0	0
chr6	14950000	15100000	1	S14	0	0	1	0
chr6	15200000	15350000	1	S13	0	1	0	0
chr6	15750000	15850000	1	S12	1	0	0	0
chr6	16400000	16550000	1	S12	1	0	0	0
chr6	16650000	16750000	2	S12,S14	1	0	1	0
chr6	16750000	16800000	1	S12	1	0	0	0
chr6	17250000	17400000	1	S13	0	1	0	0
chr6	17850000	18100000	2	S12,S14	1	0	1	0
chr6	18200000	18500000	1	S12	1	0	0	0
chr6	18500000	18550000	2	S12,S13	1	1	0	0
chr6	18550000	18650000	1	S13	0	1	0	0
chr6	19250000	19350000	1	S15	0	0	0	1
chr6	19650000	19750000	1	S12	1	0	0	0
chr6	21300000	21450000	1	S15	0	0	0	1
chr6	21450000	21500000	2	S13,S15	0	1	0	1
chr6	21500000	21600000	1	S13	0	1	0	0
chr6	24550000	24600000	1	S12	1	0	0	0
chr6	24600000	24750000	2	S12,S13	1	1	0	0
chr6	24750000	24900000	1	S12	1	0	0	0
chr6	25000000	25100000	3	S12,S14,S15	1	0	1	1
chr6	25100000	25150000	2	S12,S15	1	0	0	1
chr6	25150000	25200000	1	S12	1	0	0	0
chr6	25500000	25750000	1	S14	0	0	1	0
chr6	25850000	25900000	1	S13	0	1	0	0
chr6	25900000	25950000	2	S13,S14	0	1	1	0
chr6	25950000	26150000	2	S12,S14	1	0	1	0
chr6	26150000	26250000	2	S14,S15	0	0	1	1
chr6	26250000	26350000	2	S12,S15	1	0	0	1
chr6	26350000	26450000	1	S15	0	0	0	1
chr6	26450000	26550000	1	S12	1	0	0	0
chr6	26550000	26600000	2	S12,S14	1	0	1	0
chr6	26600000	26650000	1	S14	0	0	1	0
chr6	27150000	27350000	1	S14	0	0	1	0
chr6	27350000	27400000	2	S14,S15	0	0	1	1
chr6	27400000	27450000	1	S15	0	0	0	1
chr6	27500000	27600000	1	S14	0	0	1	0
chr6	27700000	27850000	2	S13,S14	0	1	1	0
chr6	27950000	28100000	1	S12	1	0	0	0
chr6	28850000	28900000	1	S15	0	0	0	1
chr6	28900000	28950000	2	S13,S15	0	1	0	1
chr6	28950000	29000000	1	S13	0	1	0	0
chr6	30150000	30250000	1	S14	0	0	1	0
chr6	30350000	30450000	1	S12	1	0	0	0
chr6	31200000	31350000	1	S14	0	0	1	0
chr6	33250000	33400000	1	S13	0	1	0	0
chr6	34300000	34450000	1	S12	1	0	0	0
chr6	34650000	34750000	1	S14	0	0	1	0
chr6	35050000	35150000	1	S15	0	0	0	1
chr6	35150000	35200000	2	S12,S15	1	0	0	1
chr6	35200000	35250000	1	S12	1	0	0	0
chr6	35550000	35650000	1	S14	0	0	1	0
chr6	35650000	35700000	2	S14,S15	0	0	1	1
chr6	35700000	35750000	1	S15	0	0	0	1
chr6	36100000	36200000	2	S12,S15	1	0	0	1
chr6	36200000	36250000	1	S12	1	0	0	0
chr6	36300000	36450000	1	S15	0	0	0	1
chr6	36450000	36600000	1	S12	1	0	0	0
chr6	37200000	37300000	1	S15	0	0	0	1
chr6	37800000	37850000	1	S14	0	0	1	0
chr6	37850000	38000000	2	S12,S14	1	0	1	0
chr6	38350000	38550000	1	S15	0	0	0	1
chr6	39550000	39650000	1	S13	0	1	0	0
chr6	40700000	40850000	1	S13	0	1	0	0
chr6	40950000	41100000	1	S13	0	1	0	0
chr6	41100000	41200000	2	S13,S15	0	1	0	1
chr6	41200000	41400000	1	S15	0	0	0	1
chr6	42650000	42750000	1	S12	1	0	0	0
chr6	43650000	43750000	1	S13	0	1	0	0
chr6	43900000	44050000	1	S13	0	1	0	0
chr6	45500000	45600000	1	S12	1	0	0	0
chr6	46250000	46350000	1	S12	1	0	0	0
chr6	47000000	47050000	1	S14	0	0	1	0
chr6	47050000	47250000	2	S12,S14	1	0	1	0
chr6	47250000	47300000	1	S12	1	0	0	0
chr6	47400000	47500000	2	S12,S14	1	0	1	0
chr6	47650000	47800000	1	S14	0	0	1	0
chr6	48000000	48100000	1	S12	1	0	0	0
chr6	48450000	48550000	1	S12	1	0	0	0
chr6	52250000	52400000	1	S12	1	0	0	0
chr6	52850000	53000000	1	S15	0	0	0	1
chr6	53300000	53450000	1	S12	1	0	0	0
chr6	53450000	53600000	2	S12,S14	1	0	1	0
chr6	53600000	53700000	1	S14	0	0	1	0
chr6	53700000	53750000	1	S13	0	1	0	0
chr6	53750000	53900000	2	S12,S13	1	1	0	0
chr6	53950000	54100000	1	S15	0	0	0	1
chr6	54950000	55050000	1	S13	0	1	0	0
chr6	55550000	55700000	1	S13	0	1	0	0
chr6	55750000	55850000	1	S12	1	0	0	0
chr6	55950000	56000000	1	S13	0	1	0	0
chr6	56000000	56050000	2	S12,S13	1	1	0	0
chr6	56050000	56200000	1	S12	1	0	0	0
chr6	56550000	56650000	1	S15	0	0	0	1
chr6	56650000	56700000	4	S12,S13,S14,S15	1	1	1	1
chr6	56700000	56750000	3	S12,S13,S14	1	1	1	0
chr6	56750000	56850000	2	S12,S14	1	0	1	0
chr6	56850000	57000000	1	S12	1	0	0	0
chr6	57100000	57200000	2	S12,S15	1	0	0	1
chr6	57200000	57250000	1	S15	0	0	0	1
chr6	63150000	63350000	1	S12	1	0	0	0
chr6	63450000	63500000	1	S14	0	0	1	0
chr6	63500000	63550000	2	S14,S15	0	0	1	1
chr6	63550000	63600000	1	S15	0	0	0	1
chr6	63850000	64050000	1	S12	1	0	0	0
chr6	67300000	67400000	1	S15	0	0	0	1
chr6	69550000	69650000	1	S13	0	1	0	0
chr6	69750000	69800000	1	S12	1	0	0	0
chr6	69800000	69850000	2	S12,S13	1	1	0	0
chr6	69850000	69900000	1	S13	0	1	0	0
chr6	70350000	70400000	1	S14	0	0	1	0
chr6	70400000	70450000	2	S12,S14	1	0	1	0
chr6	70450000	70550000	1	S12	1	0	0	0
chr6	71250000	71550000	1	S15	0	0	0	1
chr6	71900000	72050000	1	S13	0	1	0	0
chr6	72700000	72850000	1	S15	0	0	0	1
chr6	73700000	73750000	1	S14	0	0	1	0
chr6	73750000	73900000	2	S14,S15	0	0	1	1
chr6	73900000	73950000	3	S13,S14,S15	0	1	1	1
chr6	73950000	74000000	1	S13	0	1	0	0
chr6	74800000	74850000	1	S15	0	0	0	1
chr6	74850000	75000000	3	S13,S14,S15	0	1	1	1
chr6	77150000	77300000	1	S12	1	0	0	0
chr6	77300000	77400000	2	S12,S15	1	0	0	1
chr6	77400000	77500000	1	S12	1	0	0	0
chr6	79500000	79600000	1	S15	0	0	0	1
chr6	80400000	80500000	1	S13	0	1	0	0
chr6	81650000	81850000	1	S12	1	0	0	0
chr6	81900000	82000000	1	S14	0	0	1	0
chr6	82650000	82800000	1	S13	0	1	0	0
chr6	83100000	83250000	1	S12	1	0	0	0
chr6	83500000	83600000	1	S15	0	0	0	1
chr6	83750000	83850000	1	S13	0	1	0	0
chr6	84600000	84700000	1	S12	1	0	0	0
chr6	84850000	84950000	1	S12	1	0	0	0
chr6	85400000	85500000	1	S14	0	0	1	0
chr6	85550000	85650000	2	S12,S13	1	1	0	0
chr6	85650000	85700000	1	S12	1	0	0	0
chr6	87150000	87300000	1	S13	0	1	0	0
chr6	87400000	87550000	1	S13	0	1	0	0
chr6	87650000	87800000	1	S15	0	0	0	1
chr6	88550000	88700000	1	S13	0	1	0	0
chr6	88950000	89100000	1	S15	0	0	0	1
chr6	89400000	89500000	1	S12	1	0	0	0
chr6	93000000	93100000	1	S13	0	1	0	0
chr6	95750000	95900000	1	S15	0	0	0	1
chr6	97350000	97450000	1	S15	0	0	0	1
chr6	98550000	98650000	1	S13	0	1	0	0
chr6	99050000	99200000	1	S12	1	0	0	0
chr6	99550000	99650000	1	S12	1	0	0	0
chr6	100200000	100250000	1	S14	0	0	1	0
chr6	100250000	100300000	2	S13,S14	0	1	1	0
chr6	100300000	100350000	2	S12,S13	1	1	0	0
chr6	100350000	100400000	3	S12,S13,S15	1	1	0	1
chr6	100400000	100450000	2	S13,S15	0	1	0	1
chr6	101050000	101250000	1	S12	1	0	0	0
chr6	103250000	103350000	1	S15	0	0	0	1
chr6	105050000	105150000	1	S12	1	0	0	0
chr6	105350000	105500000	1	S14	0	0	1	0
chr6	106050000	106200000	1	S14	0	0	1	0
chr6	106250000	106400000	1	S12	1	0	0	0
chr6	106500000	106650000	2	S13,S14	0	1	1	0
chr6	106750000	106800000	2	S12,S14	1	0	1	0
chr6	106800000	106850000	3	S12,S13,S14	1	1	1	0
chr6	106850000	106900000	2	S13,S14	0	1	1	0
chr6	107550000	107700000	1	S12	1	0	0	0
chr6	109100000	109300000	1	S12	1	0	0	0
chr6	109400000	109500000	4	S12,S13,S14,S15	1	1	1	1
chr6	109500000	109550000	1	S12	1	0	0	0
chr6	110050000	110150000	2	S13,S14	0	1	1	0
chr6	110150000	110200000	1	S14	0	0	1	0
chr6	110500000	110650000	2	S13,S14	0	1	1	0
chr6	110700000	110800000	1	S15	0	0	0	1
chr6	111250000	111400000	1	S15	0	0	0	1
chr6	111550000	111650000	1	S12	1	0	0	0
chr6	112350000	112450000	1	S12	1	0	0	0
chr6	113050000	113200000	1	S13	0	1	0	0
chr6	113250000	113350000	1	S15	0	0	0	1
chr6	113350000	113400000	3	S13,S14,S15	0	1	1	1
chr6	113400000	113450000	2	S13,S14	0	1	1	0
chr6	113450000	113550000	1	S13	0	1	0	0
chr6	114200000	114350000	1	S15	0	0	0	1
chr6	114500000	114600000	1	S15	0	0	0	1
chr6	116000000	116050000	1	S12	1	0	0	0
chr6	116050000	116200000	2	S12,S15	1	0	0	1
chr6	116350000	116450000	1	S14	0	0	1	0
chr6	117350000	117450000	3	S12,S13,S14	1	1	1	0
chr6	117450000	117500000	1	S14	0	0	1	0
chr6	118000000	118100000	1	S12	1	0	0	0
chr6	118100000	118300000	1	S13	0	1	0	0
chr6	118650000	118850000	1	S12	1	0	0	0
chr6	118850000	118900000	2	S12,S13	1	1	0	0
chr6	118900000	119050000	2	S13,S14	0	1	1	0
chr6	121650000	121800000	1	S12	1	0	0	0
chr6	121850000	121950000	1	S15	0	0	0	1
chr6	122400000	122500000	1	S13	0	1	0	0
chr6	122850000	122950000	1	S15	0	0	0	1
chr6	123000000	123100000	1	S14	0	0	1	0
chr6	124050000	124200000	1	S13	0	1	0	0
chr6	124900000	125000000	1	S12	1	0	0	0
chr6	125000000	125050000	2	S12,S15	1	0	0	1
chr6	125050000	125150000	2	S14,S15	0	0	1	1
chr6	125150000	125400000	1	S15	0	0	0	1
[truncated: 2,764 more rows]
