# Supplementary material for: Human papillomavirus genomes associate with active host chromatin during persistent viral infection
Source: PLoS Pathog. 2025 Sep 2;21(9):e1013454. doi: 10.1371/journal.ppat.1013454 (PMC12440168; doi:10.1371/journal.ppat.1013454)
Supplement: S6 Table — (XLSX) [file ppat.1013454.s008.xlsx]

## Sheet: Table S6_9E consensus peaks
Table S6. HPV31 4C consensus peaks defined in CIN612-9E cells
chrom (hg38)	4C start	4C end	4C position
chr1	8000000	8250000	chr1:8000000-8250000
chr1	15850000	15950000	chr1:15850000-15950000
chr1	23050000	23150000	chr1:23050000-23150000
chr1	23550000	23700000	chr1:23550000-23700000
chr1	23950000	24050000	chr1:23950000-24050000
chr1	27750000	27800000	chr1:27750000-27800000
chr1	41950000	42050000	chr1:41950000-42050000
chr1	42350000	42400000	chr1:42350000-42400000
chr1	42850000	42950000	chr1:42850000-42950000
chr1	58600000	58650000	chr1:58600000-58650000
chr1	61100000	61250000	chr1:61100000-61250000
chr1	66200000	66300000	chr1:66200000-66300000
chr1	67650000	67700000	chr1:67650000-67700000
chr1	85100000	85150000	chr1:85100000-85150000
chr1	85200000	85300000	chr1:85200000-85300000
chr1	86550000	86650000	chr1:86550000-86650000
chr1	89850000	89950000	chr1:89850000-89950000
chr1	92900000	93050000	chr1:92900000-93050000
chr1	94300000	94650000	chr1:94300000-94650000
chr1	99800000	99850000	chr1:99800000-99850000
chr1	108800000	108850000	chr1:108800000-108850000
chr1	114700000	114800000	chr1:114700000-114800000
chr1	115700000	115850000	chr1:115700000-115850000
chr1	150000000	150100000	chr1:150000000-150100000
chr1	150700000	150750000	chr1:150700000-150750000
chr1	150850000	150950000	chr1:150850000-150950000
chr1	151950000	152200000	chr1:151950000-152200000
chr1	153500000	153550000	chr1:153500000-153550000
chr1	167700000	167850000	chr1:167700000-167850000
chr1	168700000	168850000	chr1:168700000-168850000
chr1	172300000	172400000	chr1:172300000-172400000
chr1	172950000	173050000	chr1:172950000-173050000
chr1	182850000	183100000	chr1:182850000-183100000
chr1	183450000	183550000	chr1:183450000-183550000
chr1	204300000	204450000	chr1:204300000-204450000
chr1	207150000	207300000	chr1:207150000-207300000
chr1	209350000	209550000	chr1:209350000-209550000
chr1	214450000	214600000	chr1:214450000-214600000
chr1	218300000	218350000	chr1:218300000-218350000
chr1	224450000	224600000	chr1:224450000-224600000
chr1	225350000	225500000	chr1:225350000-225500000
chr1	234350000	234400000	chr1:234350000-234400000
chr1	234450000	234500000	chr1:234450000-234500000
chr1	234900000	235100000	chr1:234900000-235100000
chr2	19900000	20050000	chr2:19900000-20050000
chr2	20300000	20400000	chr2:20300000-20400000
chr2	27800000	27900000	chr2:27800000-27900000
chr2	27950000	28050000	chr2:27950000-28050000
chr2	30800000	30900000	chr2:30800000-30900000
chr2	37750000	37800000	chr2:37750000-37800000
chr2	38200000	38250000	chr2:38200000-38250000
chr2	38400000	38600000	chr2:38400000-38600000
chr2	45550000	45600000	chr2:45550000-45600000
chr2	46150000	46200000	chr2:46150000-46200000
chr2	55150000	55250000	chr2:55150000-55250000
chr2	64600000	64800000	chr2:64600000-64800000
chr2	69900000	69950000	chr2:69900000-69950000
chr2	100850000	100900000	chr2:100850000-100900000
chr2	101050000	101200000	chr2:101050000-101200000
chr2	160200000	160300000	chr2:160200000-160300000
chr2	172450000	172550000	chr2:172450000-172550000
chr2	173100000	173150000	chr2:173100000-173150000
chr2	177150000	177300000	chr2:177150000-177300000
chr2	181750000	181850000	chr2:181750000-181850000
chr2	191000000	191050000	chr2:191000000-191050000
chr2	191150000	191200000	chr2:191150000-191200000
chr2	200350000	200400000	chr2:200350000-200400000
chr2	202800000	202850000	chr2:202800000-202850000
chr2	203000000	203200000	chr2:203000000-203200000
chr2	215600000	215650000	chr2:215600000-215650000
chr2	217100000	217150000	chr2:217100000-217150000
chr2	217200000	217250000	chr2:217200000-217250000
chr2	220200000	220400000	chr2:220200000-220400000
chr2	222800000	222900000	chr2:222800000-222900000
chr2	223750000	223800000	chr2:223750000-223800000
chr2	226250000	226300000	chr2:226250000-226300000
chr2	226400000	226500000	chr2:226400000-226500000
chr2	229300000	229450000	chr2:229300000-229450000
chr2	236650000	236750000	chr2:236650000-236750000
chr3	33650000	33800000	chr3:33650000-33800000
chr3	111850000	111900000	chr3:111850000-111900000
chr3	121850000	122000000	chr3:121850000-122000000
chr3	134300000	134400000	chr3:134300000-134400000
chr3	149300000	149350000	chr3:149300000-149350000
chr3	150350000	150400000	chr3:150350000-150400000
chr3	159900000	160000000	chr3:159900000-160000000
chr3	172700000	172850000	chr3:172700000-172850000
chr3	177050000	177150000	chr3:177050000-177150000
chr3	177950000	178100000	chr3:177950000-178100000
chr3	184350000	184400000	chr3:184350000-184400000
chr3	185700000	185800000	chr3:185700000-185800000
chr3	189150000	189400000	chr3:189150000-189400000
chr3	189450000	189900000	chr3:189450000-189900000
chr3	190100000	190250000	chr3:190100000-190250000
chr3	197250000	197350000	chr3:197250000-197350000
chr4	10250000	10350000	chr4:10250000-10350000
chr4	30750000	30850000	chr4:30750000-30850000
chr4	41100000	41150000	chr4:41100000-41150000
chr4	56550000	56600000	chr4:56550000-56600000
chr4	69700000	69850000	chr4:69700000-69850000
chr4	73800000	73900000	chr4:73800000-73900000
chr4	74500000	74700000	chr4:74500000-74700000
chr4	76600000	76700000	chr4:76600000-76700000
chr4	95000000	95050000	chr4:95000000-95050000
chr4	143350000	143400000	chr4:143350000-143400000
chr4	158750000	158800000	chr4:158750000-158800000
chr4	176850000	176900000	chr4:176850000-176900000
chr5	39150000	39200000	chr5:39150000-39200000
chr5	40600000	40700000	chr5:40600000-40700000
chr5	53000000	53100000	chr5:53000000-53100000
chr5	53250000	53450000	chr5:53250000-53450000
chr5	54100000	54200000	chr5:54100000-54200000
chr5	65200000	65300000	chr5:65200000-65300000
chr5	67300000	67350000	chr5:67300000-67350000
chr5	72600000	72650000	chr5:72600000-72650000
chr5	73400000	73500000	chr5:73400000-73500000
chr5	74400000	74550000	chr5:74400000-74550000
chr5	74700000	74800000	chr5:74700000-74800000
chr5	95950000	96050000	chr5:95950000-96050000
chr5	107500000	107600000	chr5:107500000-107600000
chr5	111000000	111050000	chr5:111000000-111050000
chr5	112200000	112250000	chr5:112200000-112250000
chr5	126400000	126500000	chr5:126400000-126500000
chr5	131550000	131600000	chr5:131550000-131600000
chr5	135350000	135450000	chr5:135350000-135450000
chr5	136050000	136200000	chr5:136050000-136200000
chr5	139500000	139600000	chr5:139500000-139600000
chr5	143300000	143450000	chr5:143300000-143450000
chr5	148500000	148550000	chr5:148500000-148550000
chr5	148750000	148850000	chr5:148750000-148850000
chr5	149500000	149600000	chr5:149500000-149600000
chr5	159500000	159600000	chr5:159500000-159600000
chr6	4150000	4300000	chr6:4150000-4300000
chr6	12250000	12350000	chr6:12250000-12350000
chr6	14700000	14850000	chr6:14700000-14850000
chr6	25000000	25100000	chr6:25000000-25100000
chr6	56650000	56750000	chr6:56650000-56750000
chr6	73900000	73950000	chr6:73900000-73950000
chr6	74850000	75000000	chr6:74850000-75000000
chr6	100350000	100400000	chr6:100350000-100400000
chr6	106800000	106850000	chr6:106800000-106850000
chr6	109400000	109500000	chr6:109400000-109500000
chr6	113350000	113400000	chr6:113350000-113400000
chr6	117350000	117450000	chr6:117350000-117450000
chr6	137000000	137100000	chr6:137000000-137100000
chr6	137200000	137300000	chr6:137200000-137300000
chr6	138200000	138350000	chr6:138200000-138350000
chr6	139600000	139750000	chr6:139600000-139750000
chr6	143300000	143500000	chr6:143300000-143500000
chr6	149150000	149200000	chr6:149150000-149200000
chr6	151000000	151050000	chr6:151000000-151050000
chr6	151450000	151500000	chr6:151450000-151500000
chr6	151800000	151950000	chr6:151800000-151950000
chr6	158150000	158250000	chr6:158150000-158250000
chr6	169200000	169300000	chr6:169200000-169300000
chr7	7150000	7250000	chr7:7150000-7250000
chr7	7550000	7600000	chr7:7550000-7600000
chr7	16200000	16300000	chr7:16200000-16300000
chr7	17200000	17400000	chr7:17200000-17400000
chr7	17550000	17750000	chr7:17550000-17750000
chr7	18550000	18700000	chr7:18550000-18700000
chr7	20400000	20550000	chr7:20400000-20550000
chr7	21600000	21700000	chr7:21600000-21700000
chr7	22950000	23050000	chr7:22950000-23050000
chr7	26700000	26800000	chr7:26700000-26800000
chr7	27750000	27800000	chr7:27750000-27800000
chr7	41100000	41200000	chr7:41100000-41200000
chr7	42000000	42100000	chr7:42000000-42100000
chr7	42200000	42350000	chr7:42200000-42350000
chr7	43500000	43650000	chr7:43500000-43650000
chr7	46350000	46450000	chr7:46350000-46450000
chr7	55000000	55100000	chr7:55000000-55100000
chr7	92000000	92150000	chr7:92000000-92150000
chr7	108250000	108350000	chr7:108250000-108350000
chr7	116250000	116350000	chr7:116250000-116350000
chr7	116700000	116800000	chr7:116700000-116800000
chr7	131000000	131050000	chr7:131000000-131050000
chr7	131350000	131400000	chr7:131350000-131400000
chr7	149100000	149150000	chr7:149100000-149150000
chr7	151500000	151550000	chr7:151500000-151550000
chr8	17850000	17900000	chr8:17850000-17900000
chr8	26200000	26300000	chr8:26200000-26300000
chr8	29900000	30000000	chr8:29900000-30000000
chr8	48350000	48500000	chr8:48350000-48500000
chr8	48750000	48950000	chr8:48750000-48950000
chr8	63200000	63250000	chr8:63200000-63250000
chr8	66550000	66600000	chr8:66550000-66600000
chr8	67400000	67450000	chr8:67400000-67450000
chr8	73500000	73650000	chr8:73500000-73650000
chr8	79950000	80050000	chr8:79950000-80050000
chr8	80400000	80550000	chr8:80400000-80550000
chr8	89350000	89500000	chr8:89350000-89500000
chr8	94400000	94500000	chr8:94400000-94500000
chr8	95150000	95300000	chr8:95150000-95300000
chr8	101200000	101250000	chr8:101200000-101250000
chr8	101400000	101500000	chr8:101400000-101500000
chr8	101550000	101650000	chr8:101550000-101650000
chr8	102350000	102450000	chr8:102350000-102450000
chr8	103200000	103300000	chr8:103200000-103300000
chr8	106400000	106450000	chr8:106400000-106450000
chr8	115550000	115750000	chr8:115550000-115750000
chr8	115900000	116050000	chr8:115900000-116050000
chr8	117600000	117650000	chr8:117600000-117650000
chr8	118750000	118900000	chr8:118750000-118900000
chr8	119100000	119300000	chr8:119100000-119300000
chr8	121200000	121300000	chr8:121200000-121300000
chr8	121550000	121700000	chr8:121550000-121700000
chr8	123500000	123650000	chr8:123500000-123650000
chr8	125250000	125300000	chr8:125250000-125300000
chr8	127050000	127300000	chr8:127050000-127300000
chr8	129650000	129900000	chr8:129650000-129900000
chr8	140650000	141150000	chr8:140650000-141150000
chr8	144900000	144950000	chr8:144900000-144950000
chr9	500000	650000	chr9:500000-650000
chr9	12750000	12850000	chr9:12750000-12850000
chr9	14100000	14250000	chr9:14100000-14250000
chr9	27400000	27450000	chr9:27400000-27450000
chr9	33150000	33300000	chr9:33150000-33300000
chr9	34100000	34200000	chr9:34100000-34200000
chr9	36000000	36100000	chr9:36000000-36100000
chr9	36300000	36400000	chr9:36300000-36400000
chr9	71750000	71800000	chr9:71750000-71800000
chr9	108950000	109100000	chr9:108950000-109100000
chr9	110200000	110350000	chr9:110200000-110350000
chr9	111850000	111900000	chr9:111850000-111900000
chr9	121350000	121400000	chr9:121350000-121400000
chr10	4500000	4800000	chr10:4500000-4800000
chr10	22300000	22400000	chr10:22300000-22400000
chr10	24300000	24350000	chr10:24300000-24350000
chr10	33100000	33200000	chr10:33100000-33200000
chr10	62000000	62200000	chr10:62000000-62200000
chr10	68050000	68150000	chr10:68050000-68150000
chr10	88400000	88650000	chr10:88400000-88650000
chr10	90350000	90500000	chr10:90350000-90500000
chr10	91550000	91700000	chr10:91550000-91700000
chr10	93650000	93750000	chr10:93650000-93750000
chr10	104050000	104150000	chr10:104050000-104150000
chr10	106500000	106550000	chr10:106500000-106550000
chr10	118750000	118800000	chr10:118750000-118800000
chr11	10500000	10600000	chr11:10500000-10600000
chr11	12950000	13100000	chr11:12950000-13100000
chr11	19950000	20050000	chr11:19950000-20050000
chr11	27300000	27350000	chr11:27300000-27350000
chr11	34550000	34700000	chr11:34550000-34700000
chr11	34750000	34800000	chr11:34750000-34800000
chr11	35100000	35300000	chr11:35100000-35300000
chr11	43700000	43800000	chr11:43700000-43800000
chr11	46450000	46600000	chr11:46450000-46600000
chr11	61350000	61450000	chr11:61350000-61450000
chr11	67050000	67300000	chr11:67050000-67300000
chr11	68450000	68600000	chr11:68450000-68600000
chr11	69250000	69350000	chr11:69250000-69350000
chr11	74350000	74500000	chr11:74350000-74500000
chr11	102750000	102950000	chr11:102750000-102950000
chr11	122150000	122250000	chr11:122150000-122250000
chr11	129100000	129400000	chr11:129100000-129400000
chr11	129500000	129650000	chr11:129500000-129650000
chr12	850000	950000	chr12:850000-950000
chr12	10350000	10450000	chr12:10350000-10450000
chr12	12050000	12150000	chr12:12050000-12150000
chr12	12600000	12650000	chr12:12600000-12650000
chr12	12800000	12900000	chr12:12800000-12900000
chr12	15600000	15700000	chr12:15600000-15700000
chr12	28900000	28950000	chr12:28900000-28950000
chr12	46900000	47000000	chr12:46900000-47000000
chr12	47200000	47350000	chr12:47200000-47350000
chr12	60150000	60250000	chr12:60150000-60250000
chr12	65550000	65700000	chr12:65550000-65700000
chr12	65750000	65850000	chr12:65750000-65850000
chr12	89050000	89200000	chr12:89050000-89200000
chr12	96200000	96300000	chr12:96200000-96300000
chr12	107050000	107100000	chr12:107050000-107100000
chr12	110150000	110300000	chr12:110150000-110300000
chr12	110500000	110600000	chr12:110500000-110600000
chr12	122200000	122350000	chr12:122200000-122350000
chr12	123200000	123250000	chr12:123200000-123250000
chr13	34100000	34200000	chr13:34100000-34200000
chr13	38950000	39000000	chr13:38950000-39000000
chr13	40200000	40300000	chr13:40200000-40300000
chr13	44300000	44400000	chr13:44300000-44400000
chr13	73200000	73400000	chr13:73200000-73400000
chr14	22400000	22550000	chr14:22400000-22550000
chr14	31400000	31500000	chr14:31400000-31500000
chr14	36900000	37100000	chr14:36900000-37100000
chr14	49700000	49800000	chr14:49700000-49800000
chr14	49900000	50050000	chr14:49900000-50050000
chr14	50500000	50550000	chr14:50500000-50550000
chr14	61700000	61750000	chr14:61700000-61750000
chr14	67950000	68200000	chr14:67950000-68200000
chr14	81300000	81350000	chr14:81300000-81350000
chr14	90600000	90700000	chr14:90600000-90700000
chr14	90900000	91050000	chr14:90900000-91050000
chr15	29750000	29900000	chr15:29750000-29900000
chr15	39100000	39200000	chr15:39100000-39200000
chr15	45550000	45700000	chr15:45550000-45700000
chr15	52000000	52150000	chr15:52000000-52150000
chr15	60000000	60100000	chr15:60000000-60100000
chr15	60500000	60550000	chr15:60500000-60550000
chr15	62000000	62250000	chr15:62000000-62250000
chr15	64400000	64450000	chr15:64400000-64450000
chr15	66500000	66600000	chr15:66500000-66600000
chr15	68150000	68200000	chr15:68150000-68200000
chr15	71250000	71400000	chr15:71250000-71400000
chr15	71550000	71650000	chr15:71550000-71650000
chr15	71800000	71950000	chr15:71800000-71950000
chr15	72000000	72150000	chr15:72000000-72150000
chr15	85600000	85700000	chr15:85600000-85700000
chr16	24600000	24650000	chr16:24600000-24650000
chr16	57200000	57300000	chr16:57200000-57300000
chr16	68900000	69150000	chr16:68900000-69150000
chr16	75050000	75100000	chr16:75050000-75100000
chr17	6600000	6650000	chr17:6600000-6650000
chr17	6750000	6850000	chr17:6750000-6850000
chr17	43350000	43500000	chr17:43350000-43500000
chr17	59100000	59150000	chr17:59100000-59150000
chr17	59600000	59650000	chr17:59600000-59650000
chr17	63000000	63100000	chr17:63000000-63100000
chr17	67250000	67300000	chr17:67250000-67300000
chr17	73650000	73700000	chr17:73650000-73700000
chr18	2650000	2800000	chr18:2650000-2800000
chr18	9650000	9850000	chr18:9650000-9850000
chr18	21250000	21300000	chr18:21250000-21300000
chr18	22150000	22300000	chr18:22150000-22300000
chr18	22800000	22850000	chr18:22800000-22850000
chr18	22900000	23050000	chr18:22900000-23050000
chr18	23450000	23550000	chr18:23450000-23550000
chr18	23650000	24000000	chr18:23650000-24000000
chr18	24050000	24300000	chr18:24050000-24300000
chr18	31000000	31200000	chr18:31000000-31200000
chr18	44550000	44600000	chr18:44550000-44600000
chr18	49700000	49750000	chr18:49700000-49750000
chr18	58650000	58800000	chr18:58650000-58800000
chr18	63600000	63650000	chr18:63600000-63650000
chr18	63800000	63900000	chr18:63800000-63900000
chr18	70100000	70150000	chr18:70100000-70150000
chr19	50150000	50250000	chr19:50150000-50250000
chr20	100000	250000	chr20:100000-250000
chr20	2550000	2600000	chr20:2550000-2600000
chr20	3350000	3450000	chr20:3350000-3450000
chr20	4500000	4650000	chr20:4500000-4650000
chr20	5750000	5850000	chr20:5750000-5850000
chr20	6550000	6700000	chr20:6550000-6700000
chr20	10500000	10550000	chr20:10500000-10550000
chr20	10700000	10750000	chr20:10700000-10750000
chr20	10800000	10850000	chr20:10800000-10850000
chr20	11750000	11850000	chr20:11750000-11850000
chr20	14800000	15100000	chr20:14800000-15100000
chr20	34750000	34850000	chr20:34750000-34850000
chr20	35700000	35800000	chr20:35700000-35800000
chr20	36150000	36200000	chr20:36150000-36200000
chr20	38900000	39050000	chr20:38900000-39050000
chr20	40250000	40350000	chr20:40250000-40350000
chr20	45900000	46000000	chr20:45900000-46000000
chr20	47050000	47200000	chr20:47050000-47200000
chr20	47300000	47650000	chr20:47300000-47650000
chr20	48050000	48100000	chr20:48050000-48100000
chr20	51850000	51900000	chr20:51850000-51900000
chr21	14850000	15000000	chr21:14850000-15000000
chr21	17700000	17850000	chr21:17700000-17850000
chr21	35100000	35200000	chr21:35100000-35200000
chr22	29750000	29900000	chr22:29750000-29900000
chr22	40600000	40650000	chr22:40600000-40650000
chr22	40800000	40900000	chr22:40800000-40900000
chrX	15550000	15650000	chrX:15550000-15650000
chrX	41900000	41950000	chrX:41900000-41950000
chrX	43600000	43700000	chrX:43600000-43700000
chrX	46300000	46350000	chrX:46300000-46350000
chrX	46950000	47050000	chrX:46950000-47050000
chrX	72450000	72550000	chrX:72450000-72550000
chrX	108350000	108400000	chrX:108350000-108400000
chrX	133050000	133200000	chrX:133050000-133200000
