# Supplementary material for: Human papillomavirus genomes associate with active host chromatin during persistent viral infection
Source: PLoS Pathog. 2025 Sep 2;21(9):e1013454. doi: 10.1371/journal.ppat.1013454 (PMC12440168; doi:10.1371/journal.ppat.1013454)
Supplement: S7 Table — (XLSX) [file ppat.1013454.s009.xlsx]

## Sheet: Table S7_AB compartments
Table S7. A/B compartments defined in two HiC datasets from CIN612-9E cells using HiTC [Servant, 2012]
chrom	start	end	Gene Density	Replicate 1 eigenvalue	Replicate 1 called compartment	Replicate 2 eigenvalue	Replicate 2 called compartment	Assigned compartment
chr1	0	500000	2	0.024	A	0.038	A	AA
chr1	500000	1000000	7	0.057	A	0.054	A	AA
chr1	1000000	1500000	28	0.057	A	0.054	A	AA
chr1	1500000	2000000	15	0.057	A	0.054	A	AA
chr1	2000000	2500000	9	0.051	A	0.051	A	AA
chr1	2500000	3000000	7	-0.011	B	-0.018	B	BB
chr1	3000000	3500000	4	-0.022	B	-0.02	B	BB
chr1	3500000	4000000	10	-0.012	B	-0.029	B	BB
chr1	4000000	4500000	0	-0.054	B	-0.052	B	BB
chr1	4500000	5000000	1	-0.051	B	-0.052	B	BB
chr1	5000000	5500000	0	-0.051	B	-0.052	B	BB
chr1	5500000	6000000	2	-0.051	B	-0.05	B	BB
chr1	6000000	6500000	12	0.038	A	0.037	A	AA
chr1	6500000	7000000	9	0.053	A	0.052	A	AA
chr1	7000000	7500000	1	0.051	A	0.052	A	AA
chr1	7500000	8000000	6	0.053	A	0.053	A	AA
chr1	8000000	8500000	3	0.055	A	0.054	A	AA
chr1	8500000	9000000	3	0.056	A	0.054	A	AA
chr1	9000000	9500000	5	0.056	A	0.054	A	AA
chr1	9500000	10000000	8	0.057	A	0.054	A	AA
chr1	10000000	10500000	9	0.056	A	0.054	A	AA
chr1	10500000	11000000	3	0.056	A	0.054	A	AA
chr1	11000000	11500000	9	0.057	A	0.054	A	AA
chr1	11500000	12000000	15	0.055	A	0.053	A	AA
chr1	12500000	13000000	14	-0.055	B	-0.053	B	BB
chr1	13000000	13500000	18	-0.054	B	-0.052	B	BB
chr1	13500000	14000000	4	-0.055	B	-0.052	B	BB
chr1	14000000	14500000	1	-0.053	B	-0.052	B	BB
chr1	14500000	15000000	1	-0.039	B	-0.043	B	BB
chr1	15000000	15500000	8	0.03	A	0.026	A	AA
chr1	15500000	16000000	12	0.055	A	0.053	A	AA
chr1	16000000	16500000	12	0.056	A	0.054	A	AA
chr1	16500000	17000000	4	0.05	A	0.052	A	AA
chr1	17000000	17500000	8	0.054	A	0.053	A	AA
chr1	17500000	18000000	2	0.011	A	0.037	A	AA
chr1	18500000	19000000	5	-0.006	B	0.044	A	BA
chr1	19000000	19500000	7	0.055	A	0.052	A	AA
chr1	19500000	20000000	9	0.054	A	0.052	A	AA
chr1	20000000	20500000	8	0.055	A	0.052	A	AA
chr1	20500000	21000000	9	0.055	A	0.052	A	AA
chr1	21000000	21500000	3	0.054	A	0.051	A	AA
chr1	21500000	22000000	6	0.054	A	0.05	A	AA
chr1	22000000	22500000	4	0.053	A	0.049	A	AA
chr1	22500000	23000000	7	0.053	A	0.049	A	AA
chr1	23000000	23500000	8	0.053	A	0.049	A	AA
chr1	23500000	24000000	12	0.051	A	0.049	A	AA
chr1	24000000	24500000	6	0.052	A	0.049	A	AA
chr1	24500000	25000000	5	0.052	A	0.049	A	AA
chr1	25000000	25500000	6	0.052	A	0.049	A	AA
chr1	25500000	26000000	10	0.052	A	0.049	A	AA
chr1	26000000	26500000	19	0.053	A	0.049	A	AA
chr1	26500000	27000000	11	0.052	A	0.049	A	AA
chr1	27000000	27500000	11	0.052	A	0.05	A	AA
chr1	27500000	28000000	11	0.053	A	0.05	A	AA
chr1	28000000	28500000	7	0.053	A	0.05	A	AA
chr1	28500000	29000000	9	0.052	A	0.05	A	AA
chr1	29000000	29500000	5	0.05	A	0.049	A	AA
chr1	29500000	30000000	0	0.042	A	0.046	A	AA
chr1	30000000	30500000	0	0.044	A	0.045	A	AA
chr1	30500000	31000000	4	0.051	A	0.05	A	AA
chr1	31000000	31500000	6	0.055	A	0.052	A	AA
chr1	31500000	32000000	7	0.055	A	0.052	A	AA
chr1	32000000	32500000	18	0.055	A	0.052	A	AA
chr1	32500000	33000000	12	0.052	A	0.048	A	AA
chr1	33000000	33500000	7	-0.038	B	-0.028	B	BB
chr1	33500000	34000000	2	-0.055	B	-0.053	B	BB
chr1	34000000	34500000	2	-0.055	B	-0.053	B	BB
chr1	34500000	35000000	10	-0.055	B	-0.052	B	BB
chr1	35000000	35500000	6	0.025	A	0.013	A	AA
chr1	35500000	36000000	9	0.051	A	0.047	A	AA
chr1	36000000	36500000	14	0.049	A	0.048	A	AA
chr1	36500000	37000000	1	-0.028	B	-0.017	B	BB
chr1	37500000	38000000	15	0.047	A	0.047	A	AA
chr1	38000000	38500000	3	0.043	A	0.047	A	AA
chr1	38500000	39000000	6	0.043	A	0.048	A	AA
chr1	39000000	39500000	4	0.053	A	0.05	A	AA
chr1	39500000	40000000	11	0.053	A	0.051	A	AA
chr1	40000000	40500000	9	0.052	A	0.051	A	AA
chr1	40500000	41000000	7	0.052	A	0.05	A	AA
chr1	41000000	41500000	5	0.048	A	0.049	A	AA
chr1	41500000	42000000	2	0.048	A	0.048	A	AA
chr1	42000000	42500000	8	0.048	A	0.048	A	AA
chr1	42500000	43000000	12	0.05	A	0.049	A	AA
chr1	43000000	43500000	12	0.052	A	0.05	A	AA
chr1	43500000	44000000	11	0.052	A	0.05	A	AA
chr1	44000000	44500000	6	0.049	A	0.049	A	AA
chr1	44500000	45000000	11	0.052	A	0.05	A	AA
chr1	45000000	45500000	8	0.049	A	0.05	A	AA
chr1	45500000	46000000	10	0.052	A	0.051	A	AA
chr1	46000000	46500000	12	0.054	A	0.052	A	AA
chr1	46500000	47000000	10	0.05	A	0.048	A	AA
chr1	47000000	47500000	9	0.039	A	0.025	A	AA
chr1	47500000	48000000	1	-0.042	B	-0.046	B	BB
chr1	48000000	48500000	2	-0.056	B	-0.054	B	BB
chr1	48500000	49000000	2	-0.055	B	-0.054	B	BB
chr1	49000000	49500000	1	-0.057	B	-0.054	B	BB
chr1	49500000	50000000	1	-0.056	B	-0.053	B	BB
chr1	50000000	50500000	4	-0.056	B	-0.054	B	BB
chr1	50500000	51000000	2	-0.042	B	-0.043	B	BB
chr1	51500000	52000000	4	0.049	A	0.048	A	AA
chr1	52000000	52500000	8	0.054	A	0.052	A	AA
chr1	52500000	53000000	8	0.054	A	0.052	A	AA
chr1	53000000	53500000	8	0.054	A	0.052	A	AA
chr1	53500000	54000000	6	0.054	A	0.052	A	AA
chr1	54000000	54500000	8	0.053	A	0.051	A	AA
chr1	54500000	55000000	11	0.053	A	0.05	A	AA
chr1	55500000	56000000	0	-0.049	B	-0.044	B	BB
chr1	56000000	56500000	2	-0.05	B	-0.05	B	BB
chr1	56500000	57000000	7	-0.052	B	-0.053	B	BB
chr1	57000000	57500000	1	-0.055	B	-0.052	B	BB
chr1	57500000	58000000	1	-0.055	B	-0.053	B	BB
chr1	58000000	58500000	2	-0.054	B	-0.052	B	BB
chr1	59500000	60000000	4	-0.034	B	-0.043	B	BB
chr1	60000000	60500000	1	-0.053	B	-0.051	B	BB
chr1	60500000	61000000	1	-0.051	B	-0.051	B	BB
chr1	61000000	61500000	1	-0.017	B	-0.014	B	BB
chr1	62500000	63000000	3	-0.035	B	-0.024	B	BB
chr1	63000000	63500000	3	-0.039	B	-0.041	B	BB
chr1	65000000	65500000	4	-0.04	B	-0.046	B	BB
chr1	65500000	66000000	2	-0.05	B	-0.051	B	BB
chr1	66000000	66500000	1	-0.049	B	-0.051	B	BB
chr1	66500000	67000000	6	-0.039	B	-0.046	B	BB
chr1	67500000	68000000	2	-0.014	B	-0.027	B	BB
chr1	68000000	68500000	4	-0.043	B	-0.05	B	BB
chr1	68500000	69000000	0	-0.053	B	-0.053	B	BB
chr1	69000000	69500000	0	-0.053	B	-0.054	B	BB
chr1	69500000	70000000	1	-0.054	B	-0.053	B	BB
chr1	70000000	70500000	6	-0.048	B	-0.052	B	BB
chr1	70500000	71000000	1	-0.052	B	-0.052	B	BB
chr1	71000000	71500000	3	-0.051	B	-0.052	B	BB
chr1	71500000	72000000	1	-0.051	B	-0.052	B	BB
chr1	72000000	72500000	1	-0.05	B	-0.052	B	BB
chr1	72500000	73000000	0	-0.054	B	-0.052	B	BB
chr1	73000000	73500000	0	-0.052	B	-0.052	B	BB
chr1	73500000	74000000	0	-0.052	B	-0.052	B	BB
chr1	74000000	74500000	5	-0.053	B	-0.052	B	BB
chr1	74500000	75000000	6	-0.052	B	-0.052	B	BB
chr1	75000000	75500000	2	-0.053	B	-0.053	B	BB
chr1	75500000	76000000	5	-0.053	B	-0.052	B	BB
chr1	76000000	76500000	1	-0.053	B	-0.053	B	BB
chr1	76500000	77000000	2	-0.054	B	-0.053	B	BB
chr1	77000000	77500000	3	-0.051	B	-0.052	B	BB
chr1	78000000	78500000	3	-0.036	B	-0.05	B	BB
chr1	78500000	79000000	4	-0.048	B	-0.052	B	BB
chr1	79000000	79500000	1	-0.05	B	-0.053	B	BB
chr1	79500000	80000000	0	-0.052	B	-0.053	B	BB
chr1	80000000	80500000	0	-0.052	B	-0.053	B	BB
chr1	80500000	81000000	0	-0.051	B	-0.053	B	BB
chr1	81000000	81500000	1	-0.051	B	-0.053	B	BB
chr1	81500000	82000000	1	-0.05	B	-0.053	B	BB
chr1	82000000	82500000	0	-0.053	B	-0.052	B	BB
chr1	82500000	83000000	0	-0.051	B	-0.053	B	BB
chr1	83000000	83500000	0	-0.053	B	-0.053	B	BB
chr1	83500000	84000000	1	-0.053	B	-0.052	B	BB
chr1	84000000	84500000	5	-0.014	B	-0.041	B	BB
chr1	84500000	85000000	7	0.044	A	0.013	A	AA
chr1	85500000	86000000	4	-0.041	B	-0.047	B	BB
chr1	86000000	86500000	4	-0.046	B	-0.049	B	BB
chr1	87000000	87500000	3	-0.036	B	-0.047	B	BB
chr1	87500000	88000000	0	-0.048	B	-0.051	B	BB
chr1	88000000	88500000	0	-0.048	B	-0.051	B	BB
chr1	88500000	89000000	4	-0.04	B	-0.048	B	BB
chr1	89000000	89500000	7	-0.044	B	-0.05	B	BB
chr1	90000000	90500000	1	-0.049	B	-0.049	B	BB
chr1	90500000	91000000	2	-0.052	B	-0.049	B	BB
chr1	91000000	91500000	2	-0.048	B	-0.047	B	BB
chr1	92000000	92500000	8	-0.009	B	-0.014	B	BB
chr1	92500000	93000000	3	0.045	A	0.047	A	AA
chr1	93000000	93500000	5	0.054	A	0.052	A	AA
chr1	93500000	94000000	5	0.051	A	0.051	A	AA
chr1	94000000	94500000	3	0.054	A	0.05	A	AA
chr1	94500000	95000000	5	0.049	A	0.043	A	AA
chr1	95000000	95500000	4	-0.046	B	-0.048	B	BB
chr1	95500000	96000000	0	-0.052	B	-0.051	B	BB
chr1	96000000	96500000	0	-0.051	B	-0.051	B	BB
chr1	96500000	97000000	1	-0.047	B	-0.05	B	BB
chr1	97000000	97500000	1	-0.047	B	-0.051	B	BB
chr1	97500000	98000000	1	-0.049	B	-0.051	B	BB
chr1	98000000	98500000	0	-0.037	B	-0.048	B	BB
chr1	98500000	99000000	2	-0.048	B	-0.049	B	BB
chr1	99000000	99500000	2	-0.049	B	-0.051	B	BB
chr1	99500000	100000000	5	-0.005	B	-0.034	B	BB
chr1	100000000	100500000	9	0.002	A	-0.04	B	AB
chr1	100500000	101000000	6	-0.047	B	-0.05	B	BB
chr1	101000000	101500000	2	-0.042	B	-0.048	B	BB
chr1	101500000	102000000	1	-0.051	B	-0.05	B	BB
chr1	102000000	102500000	0	-0.05	B	-0.051	B	BB
chr1	102500000	103000000	1	-0.047	B	-0.05	B	BB
chr1	103000000	103500000	1	-0.05	B	-0.05	B	BB
chr1	103500000	104000000	6	-0.047	B	-0.049	B	BB
chr1	104000000	104500000	0	-0.048	B	-0.05	B	BB
chr1	104500000	105000000	0	-0.047	B	-0.05	B	BB
chr1	105000000	105500000	0	-0.047	B	-0.05	B	BB
chr1	105500000	106000000	0	-0.049	B	-0.05	B	BB
chr1	106000000	106500000	0	-0.046	B	-0.05	B	BB
chr1	106500000	107000000	0	-0.046	B	-0.049	B	BB
chr1	107000000	107500000	2	-0.043	B	-0.049	B	BB
chr1	107500000	108000000	1	-0.029	B	-0.042	B	BB
chr1	108000000	108500000	3	-0.03	B	-0.042	B	BB
chr1	108500000	109000000	10	0.038	A	0.037	A	AA
chr1	109000000	109500000	14	0.053	A	0.05	A	AA
chr1	109500000	110000000	14	0.053	A	0.051	A	AA
chr1	110000000	110500000	10	0.051	A	0.049	A	AA
chr1	110500000	111000000	5	0.037	A	0.044	A	AA
chr1	111000000	111500000	12	0.043	A	0.048	A	AA
chr1	111500000	112000000	7	0.049	A	0.049	A	AA
chr1	112000000	112500000	2	0.047	A	0.049	A	AA
chr1	112500000	113000000	9	0.053	A	0.051	A	AA
chr1	113000000	113500000	2	0.05	A	0.05	A	AA
chr1	113500000	114000000	9	0.047	A	0.049	A	AA
chr1	114000000	114500000	3	0.046	A	0.049	A	AA
chr1	114500000	115000000	8	0.047	A	0.05	A	AA
chr1	115000000	115500000	3	0.049	A	0.049	A	AA
chr1	115500000	116000000	4	0.05	A	0.049	A	AA
chr1	116000000	116500000	3	0.05	A	0.05	A	AA
chr1	116500000	117000000	4	0.05	A	0.05	A	AA
chr1	117000000	117500000	5	0.043	A	0.047	A	AA
chr1	117500000	118000000	5	0.036	A	0.041	A	AA
chr1	119000000	119500000	3	0.024	A	0.034	A	AA
chr1	119500000	120000000	7	0.048	A	0.048	A	AA
chr1	120000000	120500000	2	0.045	A	0.051	A	AA
chr1	120500000	121000000	2	0.041	A	0.048	A	AA
chr1	121500000	122000000	0	-0.014	B	-0.026	B	BB
chr1	124500000	125000000	0	-0.04	B	-0.045	B	BB
chr1	143000000	143500000	0	-0.027	B	-0.04	B	BB
chr1	143500000	144000000	2	-0.046	B	-0.051	B	BB
chr1	144000000	144500000	2	0.031	A	0.022	A	AA
chr1	144500000	145000000	2	0.026	A	0.033	A	AA
chr1	145000000	145500000	4	0.052	A	0.049	A	AA
chr1	145500000	146000000	16	0.051	A	0.051	A	AA
chr1	146000000	146500000	5	0.051	A	0.051	A	AA
chr1	146500000	147000000	1	0.034	A	0.042	A	AA
chr1	147000000	147500000	3	0.037	A	0.045	A	AA
chr1	147500000	148000000	5	0.045	A	0.047	A	AA
chr1	148000000	148500000	2	0.052	A	0.05	A	AA
chr1	148500000	149000000	3	0.044	A	0.051	A	AA
chr1	149000000	149500000	3	0.045	A	0.051	A	AA
chr1	149500000	150000000	19	0.051	A	0.049	A	AA
chr1	150000000	150500000	12	0.05	A	0.049	A	AA
chr1	150500000	151000000	15	0.05	A	0.048	A	AA
chr1	151000000	151500000	21	0.049	A	0.048	A	AA
chr1	151500000	152000000	14	0.049	A	0.048	A	AA
chr1	152000000	152500000	8	0.048	A	0.047	A	AA
chr1	152500000	153000000	26	0.048	A	0.047	A	AA
chr1	153000000	153500000	19	0.049	A	0.047	A	AA
chr1	153500000	154000000	24	0.05	A	0.048	A	AA
chr1	154000000	154500000	10	0.05	A	0.048	A	AA
chr1	154500000	155000000	13	0.05	A	0.048	A	AA
chr1	155000000	155500000	25	0.05	A	0.049	A	AA
chr1	155500000	156000000	10	0.051	A	0.05	A	AA
chr1	156000000	156500000	22	0.051	A	0.05	A	AA
chr1	156500000	157000000	20	0.048	A	0.044	A	AA
chr1	157000000	157500000	3	-0.048	B	-0.052	B	BB
chr1	157500000	158000000	7	-0.056	B	-0.053	B	BB
chr1	158000000	158500000	10	-0.054	B	-0.053	B	BB
chr1	158500000	159000000	13	-0.054	B	-0.053	B	BB
chr1	159000000	159500000	7	-0.053	B	-0.052	B	BB
chr1	159500000	160000000	13	-0.043	B	-0.049	B	BB
chr1	160000000	160500000	16	0.03	A	0.016	A	AA
chr1	160500000	161000000	11	0.032	A	0.029	A	AA
chr1	161000000	161500000	24	0.05	A	0.047	A	AA
chr1	161500000	162000000	10	0.041	A	0.033	A	AA
chr1	162000000	162500000	7	0.015	A	-0.004	B	AB
chr1	162500000	163000000	5	-0.036	B	-0.046	B	BB
chr1	163000000	163500000	3	-0.054	B	-0.053	B	BB
chr1	163500000	164000000	0	-0.055	B	-0.054	B	BB
chr1	164000000	164500000	0	-0.055	B	-0.054	B	BB
chr1	164500000	165000000	1	-0.051	B	-0.053	B	BB
chr1	165000000	165500000	2	-0.054	B	-0.054	B	BB
chr1	165500000	166000000	5	-0.05	B	-0.053	B	BB
chr1	166000000	166500000	1	-0.056	B	-0.054	B	BB
chr1	166500000	167000000	4	-0.055	B	-0.054	B	BB
chr1	167000000	167500000	5	-0.044	B	-0.049	B	BB
chr1	167500000	168000000	7	0.034	A	0.02	A	AA
chr1	168000000	168500000	5	0.031	A	0.017	A	AA
chr1	169000000	169500000	5	-0.03	B	-0.042	B	BB
chr1	169500000	170000000	8	-0.051	B	-0.052	B	BB
chr1	170000000	170500000	2	-0.055	B	-0.054	B	BB
chr1	170500000	171000000	3	-0.056	B	-0.054	B	BB
chr1	171000000	171500000	6	-0.054	B	-0.054	B	BB
chr1	172000000	172500000	3	0.006	A	0	B	AB
chr1	172500000	173000000	2	0.037	A	0.034	A	AA
chr1	173000000	173500000	3	0.037	A	0.037	A	AA
chr1	173500000	174000000	9	0.044	A	0.039	A	AA
chr1	174500000	175000000	2	-0.046	B	-0.041	B	BB
chr1	175000000	175500000	5	-0.051	B	-0.052	B	BB
chr1	175500000	176000000	2	-0.055	B	-0.054	B	BB
chr1	176000000	176500000	2	-0.056	B	-0.054	B	BB
chr1	176500000	177000000	2	-0.057	B	-0.054	B	BB
chr1	177000000	177500000	2	-0.056	B	-0.054	B	BB
chr1	177500000	178000000	1	-0.055	B	-0.054	B	BB
chr1	178000000	178500000	2	-0.032	B	-0.04	B	BB
chr1	178500000	179000000	3	-0.041	B	-0.046	B	BB
chr1	179000000	179500000	5	-0.046	B	-0.047	B	BB
chr1	179500000	180000000	7	-0.051	B	-0.05	B	BB
chr1	180500000	181000000	4	0.036	A	0.035	A	AA
chr1	181000000	181500000	4	0.023	A	0.031	A	AA
chr1	182000000	182500000	4	0.032	A	0.039	A	AA
chr1	182500000	183000000	7	0.04	A	0.045	A	AA
chr1	183000000	183500000	4	0.048	A	0.049	A	AA
chr1	185500000	186000000	1	-0.031	B	-0.043	B	BB
chr1	186000000	186500000	6	-0.038	B	-0.048	B	BB
chr1	186500000	187000000	2	-0.053	B	-0.052	B	BB
chr1	187000000	187500000	0	-0.056	B	-0.054	B	BB
chr1	187500000	188000000	0	-0.056	B	-0.054	B	BB
chr1	188000000	188500000	0	-0.056	B	-0.054	B	BB
chr1	188500000	189000000	0	-0.056	B	-0.054	B	BB
chr1	189000000	189500000	0	-0.056	B	-0.054	B	BB
chr1	189500000	190000000	0	-0.054	B	-0.054	B	BB
chr1	190000000	190500000	1	-0.056	B	-0.054	B	BB
chr1	190500000	191000000	0	-0.056	B	-0.053	B	BB
chr1	191000000	191500000	0	-0.055	B	-0.053	B	BB
chr1	191500000	192000000	0	-0.056	B	-0.053	B	BB
chr1	192000000	192500000	2	-0.056	B	-0.053	B	BB
chr1	192500000	193000000	4	-0.051	B	-0.051	B	BB
chr1	193000000	193500000	5	-0.052	B	-0.051	B	BB
chr1	193500000	194000000	0	-0.056	B	-0.053	B	BB
chr1	194000000	194500000	0	-0.056	B	-0.053	B	BB
chr1	194500000	195000000	0	-0.056	B	-0.053	B	BB
chr1	195000000	195500000	0	-0.055	B	-0.053	B	BB
chr1	195500000	196000000	0	-0.056	B	-0.053	B	BB
chr1	196000000	196500000	1	-0.057	B	-0.054	B	BB
chr1	196500000	197000000	8	-0.057	B	-0.054	B	BB
chr1	197000000	197500000	5	-0.057	B	-0.054	B	BB
chr1	197500000	198000000	3	-0.054	B	-0.053	B	BB
chr1	198000000	198500000	1	-0.049	B	-0.051	B	BB
chr1	198500000	199000000	2	-0.054	B	-0.053	B	BB
chr1	199000000	199500000	0	-0.057	B	-0.054	B	BB
chr1	199500000	200000000	0	-0.051	B	-0.051	B	BB
chr1	200000000	200500000	2	0.001	A	-0.041	B	AB
chr1	200500000	201000000	6	0.053	A	0.045	A	AA
chr1	201000000	201500000	11	0.057	A	0.053	A	AA
chr1	201500000	202000000	7	0.057	A	0.054	A	AA
chr1	202000000	202500000	8	0.057	A	0.054	A	AA
chr1	202500000	203000000	7	0.057	A	0.054	A	AA
chr1	203000000	203500000	11	0.057	A	0.053	A	AA
chr1	203500000	204000000	6	0.057	A	0.054	A	AA
chr1	204000000	204500000	8	0.057	A	0.054	A	AA
chr1	204500000	205000000	3	0.056	A	0.053	A	AA
chr1	205000000	205500000	9	0.057	A	0.054	A	AA
chr1	205500000	206000000	10	0.057	A	0.054	A	AA
chr1	206000000	206500000	7	0.038	A	0.054	A	AA
chr1	206500000	207000000	11	0.056	A	0.054	A	AA
chr1	207000000	207500000	8	0.046	A	0.052	A	AA
chr1	208000000	208500000	1	-0.052	B	-0.049	B	BB
chr1	208500000	209000000	0	-0.053	B	-0.052	B	BB
chr1	209000000	209500000	0	-0.023	B	-0.019	B	BB
chr1	209500000	210000000	9	-0.024	B	-0.022	B	BB
chr1	210000000	210500000	3	-0.052	B	-0.052	B	BB
chr1	210500000	211000000	3	-0.054	B	-0.052	B	BB
chr1	211000000	211500000	6	-0.053	B	-0.052	B	BB
chr1	211500000	212000000	4	-0.004	B	-0.025	B	BB
chr1	212500000	213000000	9	-0.023	B	-0.041	B	BB
chr1	213000000	213500000	2	-0.054	B	-0.053	B	BB
chr1	213500000	214000000	1	-0.054	B	-0.053	B	BB
chr1	214000000	214500000	3	-0.047	B	-0.05	B	BB
chr1	214500000	215000000	2	-0.052	B	-0.05	B	BB
chr1	215000000	215500000	1	-0.052	B	-0.053	B	BB
chr1	215500000	216000000	2	-0.053	B	-0.053	B	BB
chr1	216000000	216500000	1	-0.055	B	-0.053	B	BB
chr1	216500000	217000000	1	-0.055	B	-0.053	B	BB
chr1	217000000	217500000	2	-0.054	B	-0.053	B	BB
chr1	217500000	218000000	2	-0.055	B	-0.053	B	BB
chr1	218000000	218500000	2	-0.053	B	-0.053	B	BB
chr1	218500000	219000000	0	-0.053	B	-0.052	B	BB
chr1	219000000	219500000	1	-0.055	B	-0.053	B	BB
chr1	219500000	220000000	3	-0.054	B	-0.052	B	BB
chr1	220000000	220500000	4	-0.042	B	-0.048	B	BB
chr1	220500000	221000000	5	-0.052	B	-0.052	B	BB
chr1	221000000	221500000	0	-0.055	B	-0.053	B	BB
chr1	221500000	222000000	1	-0.049	B	-0.051	B	BB
chr1	222000000	222500000	0	-0.054	B	-0.052	B	BB
chr1	222500000	223000000	7	-0.028	B	-0.044	B	BB
chr1	223500000	224000000	3	0.044	A	0.037	A	AA
chr1	224000000	224500000	6	0.047	A	0.044	A	AA
chr1	224500000	225000000	2	-0.03	B	-0.025	B	BB
chr1	225000000	225500000	3	-0.035	B	-0.017	B	BB
chr1	225500000	226000000	9	0.052	A	0.05	A	AA
chr1	226000000	226500000	5	0.054	A	0.052	A	AA
chr1	226500000	227000000	5	0.053	A	0.052	A	AA
chr1	227000000	227500000	1	0.049	A	0.052	A	AA
chr1	227500000	228000000	5	0.051	A	0.052	A	AA
chr1	228000000	228500000	14	0.054	A	0.053	A	AA
chr1	228500000	229000000	1	0.052	A	0.052	A	AA
chr1	229000000	229500000	6	0.052	A	0.052	A	AA
chr1	229500000	230000000	4	0.047	A	0.051	A	AA
chr1	230000000	230500000	2	0.046	A	0.05	A	AA
chr1	230500000	231000000	6	0.043	A	0.05	A	AA
chr1	231000000	231500000	9	0.041	A	0.047	A	AA
chr1	233500000	234000000	2	-0.041	B	-0.039	B	BB
chr1	234500000	235000000	1	0.041	A	0.048	A	AA
chr1	235000000	235500000	7	0.051	A	0.047	A	AA
chr1	235500000	236000000	4	0.028	A	0.016	A	AA
chr1	236000000	236500000	4	-0.044	B	-0.043	B	BB
chr1	236500000	237000000	5	-0.053	B	-0.051	B	BB
chr1	237000000	237500000	2	-0.054	B	-0.052	B	BB
chr1	237500000	238000000	3	-0.053	B	-0.052	B	BB
chr1	238000000	238500000	0	-0.052	B	-0.052	B	BB
chr1	238500000	239000000	0	-0.053	B	-0.053	B	BB
chr1	239000000	239500000	1	-0.053	B	-0.052	B	BB
chr1	239500000	240000000	1	-0.052	B	-0.051	B	BB
chr1	240000000	240500000	2	-0.052	B	-0.051	B	BB
chr1	240500000	241000000	2	-0.051	B	-0.051	B	BB
chr1	241000000	241500000	2	-0.052	B	-0.052	B	BB
chr1	241500000	242000000	8	-0.049	B	-0.05	B	BB
chr1	242000000	242500000	1	-0.05	B	-0.052	B	BB
chr1	242500000	243000000	1	-0.052	B	-0.052	B	BB
chr1	243000000	243500000	3	-0.05	B	-0.052	B	BB
chr1	243500000	244000000	2	-0.053	B	-0.053	B	BB
chr1	244000000	244500000	4	-0.043	B	-0.05	B	BB
chr1	244500000	245000000	6	-0.043	B	-0.047	B	BB
chr1	245000000	245500000	2	-0.049	B	-0.051	B	BB
chr1	245500000	246000000	2	-0.053	B	-0.051	B	BB
chr1	246000000	246500000	1	-0.046	B	-0.049	B	BB
chr1	247000000	247500000	8	-0.046	B	-0.048	B	BB
chr1	247500000	248000000	19	-0.052	B	-0.051	B	BB
chr1	248000000	248500000	18	-0.051	B	-0.05	B	BB
chr1	248500000	248956422	13	-0.048	B	-0.05	B	BB
chr2	0	500000	4	-0.032	B	-0.031	B	BB
chr2	500000	1000000	2	-0.052	B	-0.05	B	BB
chr2	1000000	1500000	2	-0.052	B	-0.05	B	BB
chr2	1500000	2000000	3	-0.047	B	-0.048	B	BB
chr2	2000000	2500000	1	-0.052	B	-0.049	B	BB
chr2	2500000	3000000	0	-0.05	B	-0.05	B	BB
chr2	3000000	3500000	3	-0.048	B	-0.046	B	BB
chr2	3500000	4000000	7	-0.049	B	-0.048	B	BB
chr2	4000000	4500000	0	-0.052	B	-0.05	B	BB
chr2	4500000	5000000	0	-0.053	B	-0.05	B	BB
chr2	5000000	5500000	0	-0.053	B	-0.05	B	BB
chr2	5500000	6000000	1	-0.052	B	-0.05	B	BB
chr2	6000000	6500000	0	-0.052	B	-0.05	B	BB
chr2	6500000	7000000	3	-0.052	B	-0.049	B	BB
chr2	7000000	7500000	1	-0.052	B	-0.05	B	BB
chr2	7500000	8000000	0	-0.052	B	-0.05	B	BB
chr2	8000000	8500000	0	-0.053	B	-0.05	B	BB
chr2	8500000	9000000	3	-0.046	B	-0.045	B	BB
chr2	9000000	9500000	6	0.044	A	0.041	A	AA
chr2	9500000	10000000	4	0.052	A	0.05	A	AA
chr2	10000000	10500000	7	0.053	A	0.051	A	AA
chr2	10500000	11000000	4	0.053	A	0.051	A	AA
chr2	11000000	11500000	5	0.053	A	0.05	A	AA
chr2	11500000	12000000	3	0.051	A	0.048	A	AA
chr2	12000000	12500000	0	0.041	A	0.034	A	AA
chr2	13000000	13500000	0	-0.052	B	-0.05	B	BB
chr2	13500000	14000000	0	-0.051	B	-0.05	B	BB
chr2	14000000	14500000	0	-0.048	B	-0.049	B	BB
chr2	14500000	15000000	1	-0.036	B	-0.045	B	BB
chr2	15000000	15500000	1	-0.045	B	-0.047	B	BB
chr2	15500000	16000000	3	-0.049	B	-0.049	B	BB
chr2	16000000	16500000	0	-0.052	B	-0.049	B	BB
chr2	16500000	17000000	1	-0.052	B	-0.05	B	BB
chr2	17000000	17500000	0	-0.052	B	-0.05	B	BB
chr2	17500000	18000000	6	-0.017	B	-0.028	B	BB
chr2	18000000	18500000	1	-0.03	B	-0.044	B	BB
chr2	18500000	19000000	3	-0.003	B	-0.021	B	BB
chr2	19500000	20000000	3	0.046	A	0.043	A	AA
chr2	20000000	20500000	5	0.05	A	0.046	A	AA
chr2	20500000	21000000	3	-0.042	B	-0.041	B	BB
chr2	21000000	21500000	2	-0.052	B	-0.05	B	BB
chr2	21500000	22000000	0	-0.052	B	-0.05	B	BB
chr2	22000000	22500000	0	-0.052	B	-0.05	B	BB
chr2	22500000	23000000	0	-0.052	B	-0.05	B	BB
chr2	23000000	23500000	1	-0.05	B	-0.05	B	BB
chr2	23500000	24000000	3	-0.002	B	-0.005	B	BB
chr2	24000000	24500000	12	0.039	A	0.042	A	AA
chr2	24500000	25000000	5	0.045	A	0.047	A	AA
chr2	25000000	25500000	4	0.051	A	0.049	A	AA
chr2	25500000	26000000	3	0.052	A	0.05	A	AA
chr2	26000000	26500000	8	0.052	A	0.05	A	AA
chr2	26500000	27000000	8	0.052	A	0.049	A	AA
chr2	27000000	27500000	29	0.051	A	0.049	A	AA
chr2	27500000	28000000	10	0.052	A	0.05	A	AA
chr2	28000000	28500000	3	0.051	A	0.049	A	AA
chr2	28500000	29000000	6	0.052	A	0.049	A	AA
chr2	29000000	29500000	4	0.048	A	0.049	A	AA
chr2	29500000	30000000	1	0.041	A	0.047	A	AA
chr2	30000000	30500000	3	0.046	A	0.048	A	AA
chr2	30500000	31000000	3	0.046	A	0.048	A	AA
chr2	31000000	31500000	4	0.045	A	0.048	A	AA
chr2	32000000	32500000	7	0.05	A	0.049	A	AA
chr2	33000000	33500000	2	-0.04	B	-0.037	B	BB
chr2	33500000	34000000	2	-0.051	B	-0.05	B	BB
chr2	34000000	34500000	0	-0.052	B	-0.05	B	BB
chr2	34500000	35000000	0	-0.052	B	-0.049	B	BB
chr2	35000000	35500000	0	-0.052	B	-0.049	B	BB
chr2	35500000	36000000	0	-0.052	B	-0.05	B	BB
chr2	36000000	36500000	1	-0.05	B	-0.049	B	BB
chr2	36500000	37000000	5	0.009	A	0	B	AB
chr2	37000000	37500000	9	0.05	A	0.048	A	AA
chr2	37500000	38000000	2	0.051	A	0.049	A	AA
chr2	38000000	38500000	3	0.052	A	0.05	A	AA
chr2	38500000	39000000	8	0.051	A	0.049	A	AA
chr2	39000000	39500000	3	0.046	A	0.043	A	AA
chr2	39500000	40000000	2	-0.025	B	-0.037	B	BB
chr2	40000000	40500000	1	-0.047	B	-0.049	B	BB
chr2	40500000	41000000	1	-0.051	B	-0.05	B	BB
chr2	41000000	41500000	0	-0.052	B	-0.05	B	BB
chr2	41500000	42000000	1	-0.049	B	-0.049	B	BB
chr2	42500000	43000000	3	0.049	A	0.048	A	AA
chr2	43000000	43500000	2	0.052	A	0.049	A	AA
chr2	43500000	44000000	7	0.051	A	0.05	A	AA
chr2	44000000	44500000	4	0.049	A	0.049	A	AA
chr2	44500000	45000000	2	0.042	A	0.048	A	AA
chr2	45000000	45500000	2	0.047	A	0.049	A	AA
chr2	45500000	46000000	2	0.045	A	0.048	A	AA
chr2	46000000	46500000	4	0.046	A	0.048	A	AA
chr2	46500000	47000000	7	0.049	A	0.049	A	AA
chr2	47000000	47500000	6	0.048	A	0.047	A	AA
chr2	47500000	48000000	4	0.007	A	-0.008	B	AB
chr2	48000000	48500000	2	-0.038	B	-0.045	B	BB
chr2	48500000	49000000	7	-0.05	B	-0.05	B	BB
chr2	49000000	49500000	1	-0.05	B	-0.049	B	BB
chr2	49500000	50000000	1	-0.05	B	-0.049	B	BB
chr2	50000000	50500000	1	-0.051	B	-0.05	B	BB
chr2	50500000	51000000	1	-0.049	B	-0.05	B	BB
chr2	51000000	51500000	1	-0.051	B	-0.05	B	BB
chr2	51500000	52000000	0	-0.05	B	-0.049	B	BB
chr2	52000000	52500000	0	-0.05	B	-0.049	B	BB
chr2	52500000	53000000	0	-0.051	B	-0.05	B	BB
chr2	53000000	53500000	0	-0.049	B	-0.05	B	BB
chr2	53500000	54000000	7	0.009	A	-0.032	B	AB
chr2	54500000	55000000	3	0.048	A	0.047	A	AA
chr2	55000000	55500000	5	0.05	A	0.047	A	AA
chr2	55500000	56000000	4	0.016	A	0.004	A	AA
chr2	56000000	56500000	1	-0.049	B	-0.05	B	BB
chr2	56500000	57000000	0	-0.05	B	-0.05	B	BB
chr2	57000000	57500000	0	-0.051	B	-0.05	B	BB
chr2	57500000	58000000	1	-0.05	B	-0.05	B	BB
chr2	58000000	58500000	2	-0.047	B	-0.05	B	BB
chr2	58500000	59000000	0	-0.048	B	-0.05	B	BB
chr2	59000000	59500000	0	-0.05	B	-0.05	B	BB
chr2	59500000	60000000	0	-0.05	B	-0.05	B	BB
chr2	60000000	60500000	1	-0.046	B	-0.049	B	BB
chr2	61000000	61500000	6	0.051	A	0.049	A	AA
chr2	61500000	62000000	4	0.051	A	0.05	A	AA
chr2	62000000	62500000	2	0.046	A	0.049	A	AA
chr2	62500000	63000000	2	0.039	A	0.049	A	AA
chr2	63500000	64000000	4	0.044	A	0.049	A	AA
chr2	64000000	64500000	3	0.052	A	0.05	A	AA
chr2	64500000	65000000	3	0.052	A	0.05	A	AA
chr2	65000000	65500000	5	0.052	A	0.05	A	AA
chr2	65500000	66000000	0	0.045	A	0.048	A	AA
chr2	66000000	66500000	1	0.032	A	0.045	A	AA
chr2	66500000	67000000	1	0.042	A	0.048	A	AA
chr2	67000000	67500000	1	0.045	A	0.049	A	AA
chr2	67500000	68000000	0	0.046	A	0.048	A	AA
chr2	68000000	68500000	9	0.052	A	0.05	A	AA
chr2	68500000	69000000	6	0.051	A	0.049	A	AA
chr2	69000000	69500000	4	0.052	A	0.05	A	AA
chr2	69500000	70000000	6	0.053	A	0.05	A	AA
chr2	70000000	70500000	7	0.053	A	0.05	A	AA
chr2	70500000	71000000	10	0.052	A	0.05	A	AA
chr2	71000000	71500000	6	0.053	A	0.05	A	AA
chr2	71500000	72000000	1	0.05	A	0.05	A	AA
chr2	72000000	72500000	2	0.046	A	0.049	A	AA
chr2	72500000	73000000	4	0.052	A	0.05	A	AA
chr2	73000000	73500000	9	0.052	A	0.05	A	AA
chr2	73500000	74000000	9	0.053	A	0.051	A	AA
chr2	74000000	74500000	19	0.053	A	0.051	A	AA
chr2	74500000	75000000	12	0.052	A	0.049	A	AA
chr2	75500000	76000000	3	-0.034	B	-0.045	B	BB
chr2	76000000	76500000	0	-0.048	B	-0.049	B	BB
chr2	76500000	77000000	1	-0.047	B	-0.048	B	BB
chr2	77000000	77500000	1	-0.047	B	-0.049	B	BB
chr2	77500000	78000000	1	-0.048	B	-0.048	B	BB
chr2	78000000	78500000	0	-0.048	B	-0.048	B	BB
chr2	78500000	79000000	0	-0.047	B	-0.048	B	BB
chr2	79000000	79500000	5	-0.047	B	-0.047	B	BB
chr2	79500000	80000000	1	-0.048	B	-0.047	B	BB
chr2	80000000	80500000	2	-0.047	B	-0.048	B	BB
chr2	80500000	81000000	1	-0.048	B	-0.048	B	BB
chr2	81000000	81500000	0	-0.048	B	-0.049	B	BB
chr2	81500000	82000000	0	-0.048	B	-0.049	B	BB
chr2	82000000	82500000	0	-0.051	B	-0.05	B	BB
chr2	82500000	83000000	0	-0.049	B	-0.05	B	BB
chr2	83000000	83500000	0	-0.049	B	-0.05	B	BB
chr2	83500000	84000000	0	-0.049	B	-0.049	B	BB
chr2	84000000	84500000	1	-0.046	B	-0.048	B	BB
chr2	84500000	85000000	4	-0.038	B	-0.041	B	BB
chr2	85000000	85500000	7	0.05	A	0.048	A	AA
chr2	85500000	86000000	12	0.052	A	0.05	A	AA
chr2	86000000	86500000	6	0.052	A	0.05	A	AA
chr2	86500000	87000000	7	0.05	A	0.049	A	AA
chr2	87000000	87500000	2	0.039	A	0.048	A	AA
chr2	87500000	88000000	2	0.032	A	0.045	A	AA
chr2	88000000	88500000	5	0.013	A	-0.021	B	AB
chr2	88500000	89000000	3	-0.032	B	-0.043	B	BB
chr2	89000000	89500000	0	-0.05	B	-0.048	B	BB
chr2	89500000	90000000	0	-0.047	B	-0.046	B	BB
chr2	90000000	90500000	0	-0.047	B	-0.047	B	BB
chr2	94000000	94500000	0	0.015	A	0.002	A	AA
chr2	94500000	95000000	3	0.042	A	0.034	A	AA
chr2	95000000	95500000	9	0.053	A	0.05	A	AA
chr2	95500000	96000000	2	0.052	A	0.05	A	AA
chr2	96000000	96500000	11	0.052	A	0.05	A	AA
chr2	96500000	97000000	11	0.052	A	0.05	A	AA
chr2	97000000	97500000	3	0.052	A	0.05	A	AA
chr2	97500000	98000000	6	0.053	A	0.05	A	AA
chr2	98000000	98500000	3	0.053	A	0.05	A	AA
chr2	98500000	99000000	6	0.053	A	0.05	A	AA
chr2	99000000	99500000	12	0.052	A	0.05	A	AA
chr2	99500000	100000000	1	0.048	A	0.03	A	AA
chr2	100000000	100500000	4	0.042	A	0.012	A	AA
chr2	100500000	101000000	2	0.053	A	0.05	A	AA
chr2	101000000	101500000	6	0.053	A	0.05	A	AA
chr2	101500000	102000000	2	0.053	A	0.049	A	AA
chr2	102000000	102500000	7	0.019	A	-0.01	B	AB
chr2	102500000	103000000	4	-0.044	B	-0.048	B	BB
chr2	103000000	103500000	1	-0.049	B	-0.048	B	BB
chr2	103500000	104000000	0	-0.048	B	-0.049	B	BB
chr2	104000000	104500000	0	-0.048	B	-0.048	B	BB
chr2	104500000	105000000	1	-0.047	B	-0.049	B	BB
chr2	106000000	106500000	4	-0.038	B	-0.049	B	BB
chr2	106500000	107000000	2	-0.048	B	-0.048	B	BB
chr2	107000000	107500000	0	-0.049	B	-0.049	B	BB
chr2	107500000	108000000	2	-0.051	B	-0.049	B	BB
chr2	108000000	108500000	5	-0.046	B	-0.047	B	BB
chr2	108500000	109000000	5	0.052	A	0.049	A	AA
chr2	109000000	109500000	1	0.052	A	0.05	A	AA
chr2	109500000	110000000	6	0.052	A	0.05	A	AA
chr2	110000000	110500000	5	0.052	A	0.05	A	AA
chr2	110500000	111000000	3	0.05	A	0.049	A	AA
chr2	111000000	111500000	2	0.038	A	0.049	A	AA
chr2	111500000	112000000	2	0.044	A	0.05	A	AA
chr2	112000000	112500000	7	0.052	A	0.05	A	AA
chr2	112500000	113000000	10	0.052	A	0.05	A	AA
chr2	113000000	113500000	9	0.052	A	0.05	A	AA
chr2	114000000	114500000	1	-0.051	B	-0.049	B	BB
chr2	114500000	115000000	1	-0.05	B	-0.049	B	BB
chr2	115000000	115500000	1	-0.049	B	-0.049	B	BB
chr2	115500000	116000000	1	-0.05	B	-0.049	B	BB
chr2	116000000	116500000	0	-0.049	B	-0.048	B	BB
chr2	116500000	117000000	0	-0.05	B	-0.049	B	BB
chr2	117000000	117500000	0	-0.05	B	-0.049	B	BB
chr2	117500000	118000000	2	-0.047	B	-0.048	B	BB
chr2	118000000	118500000	2	0.038	A	0.02	A	AA
chr2	118500000	119000000	2	0.039	A	0.014	A	AA
chr2	119000000	119500000	6	0.048	A	0.047	A	AA
chr2	119500000	120000000	4	0.051	A	0.05	A	AA
chr2	120000000	120500000	4	0.051	A	0.05	A	AA
chr2	120500000	121000000	1	0.051	A	0.05	A	AA
chr2	121000000	121500000	2	0.051	A	0.05	A	AA
chr2	121500000	122000000	3	0.018	A	0.021	A	AA
chr2	122000000	122500000	0	-0.051	B	-0.048	B	BB
chr2	122500000	123000000	0	-0.05	B	-0.048	B	BB
chr2	123000000	123500000	0	-0.05	B	-0.049	B	BB
chr2	123500000	124000000	0	-0.049	B	-0.048	B	BB
chr2	124000000	124500000	1	-0.05	B	-0.048	B	BB
chr2	124500000	125000000	1	-0.049	B	-0.048	B	BB
chr2	125000000	125500000	0	-0.049	B	-0.049	B	BB
chr2	125500000	126000000	0	-0.048	B	-0.049	B	BB
chr2	126000000	126500000	0	-0.05	B	-0.048	B	BB
chr2	126500000	127000000	2	-0.047	B	-0.048	B	BB
chr2	127000000	127500000	6	0.042	A	0.044	A	AA
chr2	127500000	128000000	9	0.05	A	0.049	A	AA
chr2	128000000	128500000	3	0.045	A	0.048	A	AA
chr2	128500000	129000000	0	0.023	A	0.038	A	AA
chr2	129000000	129500000	0	0.002	A	0.032	A	AA
chr2	130000000	130500000	9	0.033	A	0.043	A	AA
chr2	130500000	131000000	9	0.044	A	0.046	A	AA
chr2	131000000	131500000	8	0.039	A	0.04	A	AA
chr2	132500000	133000000	3	-0.013	B	-0.036	B	BB
chr2	133000000	133500000	1	-0.019	B	-0.01	B	BB
chr2	133500000	134000000	1	0.006	A	0.013	A	AA
chr2	134000000	134500000	2	0.026	A	0.038	A	AA
chr2	134500000	135000000	4	0.024	A	0.018	A	AA
chr2	135000000	135500000	3	0.029	A	0.043	A	AA
chr2	135500000	136000000	6	0.023	A	0.031	A	AA
chr2	136000000	136500000	1	-0.05	B	-0.05	B	BB
chr2	136500000	137000000	1	-0.052	B	-0.05	B	BB
chr2	137000000	137500000	1	-0.048	B	-0.049	B	BB
chr2	137500000	138000000	2	-0.052	B	-0.05	B	BB
chr2	138000000	138500000	1	-0.005	B	-0.034	B	BB
chr2	138500000	139000000	2	-0.046	B	-0.048	B	BB
chr2	139000000	139500000	0	-0.053	B	-0.05	B	BB
chr2	139500000	140000000	0	-0.052	B	-0.05	B	BB
chr2	140000000	140500000	1	-0.051	B	-0.05	B	BB
chr2	140500000	141000000	1	-0.051	B	-0.05	B	BB
chr2	141000000	141500000	1	-0.052	B	-0.05	B	BB
chr2	141500000	142000000	1	-0.052	B	-0.05	B	BB
chr2	142000000	142500000	1	-0.048	B	-0.05	B	BB
chr2	142500000	143000000	1	-0.036	B	-0.048	B	BB
chr2	143000000	143500000	2	-0.044	B	-0.049	B	BB
chr2	144000000	144500000	2	0.032	A	0.016	A	AA
chr2	144500000	145000000	1	0.026	A	0.016	A	AA
chr2	145500000	146000000	0	-0.033	B	-0.045	B	BB
chr2	146000000	146500000	0	-0.041	B	-0.048	B	BB
chr2	147000000	147500000	0	0.026	A	0.033	A	AA
chr2	147500000	148000000	2	0.039	A	0.043	A	AA
chr2	148000000	148500000	2	0.013	A	0.041	A	AA
chr2	148500000	149000000	3	0.045	A	0.047	A	AA
chr2	149000000	149500000	3	0.043	A	0.048	A	AA
chr2	149500000	150000000	1	0.044	A	0.048	A	AA
chr2	150000000	150500000	1	0.045	A	0.048	A	AA
chr2	150500000	151000000	1	0.044	A	0.048	A	AA
chr2	151000000	151500000	5	0.043	A	0.048	A	AA
chr2	151500000	152000000	5	0.041	A	0.047	A	AA
chr2	152000000	152500000	3	0.042	A	0.045	A	AA
chr2	152500000	153000000	3	-0.04	B	-0.04	B	BB
chr2	153000000	153500000	1	-0.053	B	-0.05	B	BB
chr2	153500000	154000000	1	-0.052	B	-0.05	B	BB
chr2	154000000	154500000	1	-0.053	B	-0.05	B	BB
chr2	154500000	155000000	1	-0.053	B	-0.05	B	BB
chr2	155000000	155500000	0	-0.053	B	-0.05	B	BB
chr2	155500000	156000000	0	-0.053	B	-0.05	B	BB
chr2	156000000	156500000	2	-0.041	B	-0.047	B	BB
chr2	156500000	157000000	1	-0.046	B	-0.049	B	BB
chr2	157000000	157500000	3	-0.05	B	-0.05	B	BB
chr2	157500000	158000000	3	-0.046	B	-0.049	B	BB
chr2	158000000	158500000	3	-0.032	B	-0.045	B	BB
chr2	158500000	159000000	3	0.045	A	0.045	A	AA
chr2	159000000	159500000	3	0.05	A	0.049	A	AA
chr2	159500000	160000000	6	0.05	A	0.049	A	AA
chr2	160000000	160500000	3	0.049	A	0.049	A	AA
chr2	160500000	161000000	0	0.048	A	0.048	A	AA
chr2	161500000	162000000	2	-0.052	B	-0.05	B	BB
chr2	162000000	162500000	6	-0.038	B	-0.043	B	BB
chr2	162500000	163000000	1	-0.052	B	-0.05	B	BB
chr2	163000000	163500000	0	-0.051	B	-0.05	B	BB
chr2	163500000	164000000	1	-0.038	B	-0.045	B	BB
chr2	164000000	164500000	1	-0.053	B	-0.05	B	BB
chr2	164500000	165000000	3	-0.014	B	-0.031	B	BB
chr2	165000000	165500000	3	-0.052	B	-0.05	B	BB
chr2	165500000	166000000	4	-0.05	B	-0.05	B	BB
chr2	166000000	166500000	3	-0.052	B	-0.05	B	BB
chr2	166500000	167000000	1	-0.053	B	-0.05	B	BB
chr2	167000000	167500000	1	-0.053	B	-0.051	B	BB
chr2	167500000	168000000	2	-0.053	B	-0.05	B	BB
chr2	168000000	168500000	2	0.034	A	0.036	A	AA
chr2	168500000	169000000	5	0.043	A	0.047	A	AA
chr2	169000000	169500000	5	0.048	A	0.049	A	AA
chr2	169500000	170000000	11	0.051	A	0.049	A	AA
chr2	170000000	170500000	2	0.05	A	0.049	A	AA
chr2	170500000	171000000	6	0.05	A	0.049	A	AA
chr2	171000000	171500000	3	0.05	A	0.049	A	AA
chr2	171500000	172000000	5	0.051	A	0.049	A	AA
chr2	172000000	172500000	4	0.05	A	0.049	A	AA
chr2	172500000	173000000	3	0.051	A	0.049	A	AA
chr2	173000000	173500000	3	0.051	A	0.049	A	AA
chr2	173500000	174000000	1	0.05	A	0.049	A	AA
chr2	174000000	174500000	5	0.05	A	0.049	A	AA
chr2	175000000	175500000	3	-0.042	B	-0.043	B	BB
chr2	175500000	176000000	1	-0.05	B	-0.048	B	BB
chr2	176500000	177000000	0	-0.046	B	-0.047	B	BB
chr2	177500000	178000000	5	-0.048	B	-0.045	B	BB
chr2	178000000	178500000	8	-0.029	B	-0.04	B	BB
chr2	178500000	179000000	3	-0.051	B	-0.05	B	BB
chr2	179000000	179500000	3	-0.051	B	-0.049	B	BB
chr2	179500000	180000000	2	-0.048	B	-0.049	B	BB
chr2	180500000	181000000	1	0.04	A	0.03	A	AA
chr2	181000000	181500000	2	-0.026	B	-0.033	B	BB
chr2	182000000	182500000	2	-0.05	B	-0.049	B	BB
chr2	182500000	183000000	4	-0.043	B	-0.046	B	BB
chr2	183000000	183500000	3	-0.049	B	-0.047	B	BB
chr2	183500000	184000000	0	-0.052	B	-0.05	B	BB
chr2	184000000	184500000	0	-0.051	B	-0.05	B	BB
chr2	184500000	185000000	1	-0.05	B	-0.05	B	BB
chr2	185000000	185500000	0	-0.05	B	-0.049	B	BB
chr2	185500000	186000000	1	-0.051	B	-0.05	B	BB
chr2	186000000	186500000	1	-0.049	B	-0.048	B	BB
chr2	186500000	187000000	4	-0.041	B	-0.046	B	BB
chr2	187000000	187500000	2	-0.051	B	-0.05	B	BB
chr2	187500000	188000000	1	-0.05	B	-0.049	B	BB
chr2	188000000	188500000	1	-0.052	B	-0.05	B	BB
chr2	188500000	189000000	3	-0.05	B	-0.049	B	BB
chr2	189000000	189500000	3	-0.036	B	-0.04	B	BB
chr2	189500000	190000000	7	0.041	A	0.029	A	AA
chr2	190000000	190500000	5	0.05	A	0.047	A	AA
chr2	190500000	191000000	5	0.051	A	0.049	A	AA
chr2	191000000	191500000	3	0.045	A	0.044	A	AA
chr2	191500000	192000000	3	-0.016	B	-0.015	B	BB
chr2	192000000	192500000	1	-0.049	B	-0.048	B	BB
chr2	192500000	193000000	0	-0.05	B	-0.049	B	BB
chr2	193000000	193500000	0	-0.049	B	-0.049	B	BB
chr2	193500000	194000000	0	-0.05	B	-0.049	B	BB
chr2	194000000	194500000	0	-0.05	B	-0.049	B	BB
chr2	194500000	195000000	0	-0.05	B	-0.05	B	BB
chr2	195000000	195500000	0	-0.049	B	-0.049	B	BB
chr2	195500000	196000000	2	-0.042	B	-0.044	B	BB
chr2	196000000	196500000	3	-0.039	B	-0.044	B	BB
chr2	196500000	197000000	6	-0.042	B	-0.046	B	BB
chr2	197000000	197500000	5	-0.043	B	-0.047	B	BB
chr2	197500000	198000000	8	-0.05	B	-0.049	B	BB
chr2	198000000	198500000	1	-0.051	B	-0.05	B	BB
chr2	198500000	199000000	1	-0.051	B	-0.049	B	BB
chr2	199000000	199500000	1	-0.05	B	-0.049	B	BB
chr2	199500000	200000000	4	-0.046	B	-0.046	B	BB
chr2	200000000	200500000	3	0.034	A	0.031	A	AA
chr2	200500000	201000000	9	0.051	A	0.049	A	AA
chr2	201000000	201500000	9	0.053	A	0.051	A	AA
chr2	201500000	202000000	5	0.053	A	0.05	A	AA
chr2	202000000	202500000	5	0.053	A	0.05	A	AA
chr2	202500000	203000000	5	0.051	A	0.05	A	AA
chr2	203000000	203500000	5	0.048	A	0.046	A	AA
chr2	204000000	204500000	0	-0.047	B	-0.048	B	BB
chr2	204500000	205000000	1	-0.048	B	-0.049	B	BB
chr2	205000000	205500000	1	-0.05	B	-0.049	B	BB
chr2	205500000	206000000	3	-0.035	B	-0.043	B	BB
chr2	206000000	206500000	6	0.039	A	0.005	A	AA
chr2	206500000	207000000	6	0.043	A	0.013	A	AA
chr2	207000000	207500000	1	0.05	A	0.046	A	AA
chr2	207500000	208000000	5	0.049	A	0.043	A	AA
chr2	208500000	209000000	1	-0.05	B	-0.049	B	BB
chr2	209000000	209500000	1	-0.048	B	-0.048	B	BB
chr2	209500000	210000000	2	-0.048	B	-0.047	B	BB
chr2	210000000	210500000	6	-0.045	B	-0.047	B	BB
chr2	210500000	211000000	1	-0.05	B	-0.049	B	BB
chr2	211000000	211500000	1	-0.046	B	-0.048	B	BB
chr2	211500000	212000000	1	-0.049	B	-0.048	B	BB
chr2	212000000	212500000	1	-0.049	B	-0.048	B	BB
chr2	212500000	213000000	2	-0.015	B	-0.029	B	BB
chr2	213000000	213500000	2	-0.033	B	-0.037	B	BB
chr2	213500000	214000000	1	-0.048	B	-0.048	B	BB
chr2	214000000	214500000	2	-0.04	B	-0.045	B	BB
chr2	214500000	215000000	3	-0.019	B	-0.035	B	BB
chr2	215000000	215500000	3	0.042	A	0.035	A	AA
chr2	215500000	216000000	2	0.049	A	0.045	A	AA
chr2	216000000	216500000	7	0.053	A	0.05	A	AA
chr2	216500000	217000000	4	0.053	A	0.051	A	AA
chr2	217000000	217500000	1	0.052	A	0.05	A	AA
chr2	217500000	218000000	2	0.053	A	0.05	A	AA
chr2	218000000	218500000	14	0.053	A	0.05	A	AA
chr2	218500000	219000000	15	0.053	A	0.05	A	AA
chr2	219000000	219500000	23	0.052	A	0.051	A	AA
chr2	219500000	220000000	8	0.051	A	0.05	A	AA
chr2	220000000	220500000	0	0.048	A	0.05	A	AA
chr2	220500000	221000000	0	0.038	A	0.048	A	AA
chr2	221000000	221500000	1	0.004	A	0.038	A	AA
chr2	222500000	223000000	4	0.047	A	0.049	A	AA
chr2	223000000	223500000	1	0.048	A	0.049	A	AA
chr2	223500000	224000000	5	0.051	A	0.049	A	AA
chr2	224000000	224500000	3	0.034	A	0.041	A	AA
chr2	225000000	225500000	2	-0.047	B	-0.046	B	BB
chr2	225500000	226000000	1	-0.038	B	-0.041	B	BB
chr2	226500000	227000000	2	0.01	A	0.005	A	AA
chr2	227000000	227500000	6	-0.035	B	-0.038	B	BB
chr2	227500000	228000000	14	-0.032	B	-0.039	B	BB
chr2	228000000	228500000	1	-0.05	B	-0.049	B	BB
chr2	228500000	229000000	1	-0.049	B	-0.049	B	BB
chr2	229000000	229500000	2	-0.046	B	-0.045	B	BB
chr2	230000000	230500000	6	0.048	A	0.044	A	AA
chr2	230500000	231000000	5	0.051	A	0.049	A	AA
chr2	231000000	231500000	7	0.053	A	0.05	A	AA
chr2	231500000	232000000	7	0.053	A	0.05	A	AA
chr2	232000000	232500000	5	0.053	A	0.05	A	AA
chr2	232500000	233000000	10	0.053	A	0.05	A	AA
chr2	233000000	233500000	7	0.053	A	0.05	A	AA
chr2	233500000	234000000	13	0.053	A	0.049	A	AA
chr2	234000000	234500000	3	0.053	A	0.05	A	AA
chr2	234500000	235000000	1	0.053	A	0.05	A	AA
chr2	235000000	235500000	2	0.051	A	0.049	A	AA
chr2	235500000	236000000	1	0.051	A	0.049	A	AA
chr2	236000000	236500000	4	0.05	A	0.048	A	AA
chr2	236500000	237000000	2	0.052	A	0.049	A	AA
chr2	237000000	237500000	3	0.052	A	0.049	A	AA
chr2	237500000	238000000	8	0.053	A	0.05	A	AA
chr2	238000000	238500000	11	0.053	A	0.05	A	AA
chr2	238500000	239000000	1	0.052	A	0.049	A	AA
chr2	239000000	239500000	1	0.051	A	0.049	A	AA
chr2	239500000	240000000	1	0.046	A	0.048	A	AA
chr2	240000000	240500000	7	0.052	A	0.049	A	AA
chr2	240500000	241000000	12	0.052	A	0.049	A	AA
chr2	241000000	241500000	9	0.052	A	0.049	A	AA
chr2	241500000	242000000	12	0.052	A	0.05	A	AA
chr2	242000000	242193529	0	0.051	A	0.049	A	AA
chr3	0	500000	1	-0.052	B	-0.051	B	BB
chr3	500000	1000000	0	-0.055	B	-0.054	B	BB
chr3	1000000	1500000	1	-0.054	B	-0.054	B	BB
chr3	1500000	2000000	0	-0.053	B	-0.054	B	BB
chr3	2000000	2500000	1	-0.054	B	-0.054	B	BB
chr3	2500000	3000000	1	-0.054	B	-0.054	B	BB
chr3	3000000	3500000	4	-0.054	B	-0.054	B	BB
chr3	3500000	4000000	2	-0.056	B	-0.055	B	BB
chr3	4000000	4500000	3	-0.048	B	-0.052	B	BB
chr3	4500000	5000000	2	0.023	A	0.025	A	AA
chr3	5000000	5500000	2	-0.035	B	-0.036	B	BB
chr3	5500000	6000000	0	-0.056	B	-0.055	B	BB
chr3	6000000	6500000	0	-0.056	B	-0.055	B	BB
chr3	6500000	7000000	1	-0.055	B	-0.055	B	BB
chr3	7000000	7500000	1	-0.057	B	-0.055	B	BB
chr3	7500000	8000000	1	-0.057	B	-0.055	B	BB
chr3	8000000	8500000	0	-0.056	B	-0.055	B	BB
chr3	8500000	9000000	6	0.016	A	0.036	A	AA
chr3	9000000	9500000	4	0.059	A	0.056	A	AA
chr3	9500000	10000000	18	0.061	A	0.057	A	AA
chr3	10000000	10500000	11	0.06	A	0.057	A	AA
chr3	10500000	11000000	3	0.06	A	0.056	A	AA
chr3	11000000	11500000	3	0.059	A	0.057	A	AA
chr3	11500000	12000000	3	0.059	A	0.056	A	AA
chr3	12000000	12500000	4	0.059	A	0.056	A	AA
chr3	12500000	13000000	8	0.06	A	0.056	A	AA
chr3	13000000	13500000	3	0.059	A	0.056	A	AA
chr3	13500000	14000000	3	0.06	A	0.056	A	AA
chr3	14000000	14500000	7	0.06	A	0.057	A	AA
chr3	14500000	15000000	5	0.059	A	0.057	A	AA
chr3	15000000	15500000	8	0.061	A	0.057	A	AA
chr3	16000000	16500000	4	0.016	A	0.031	A	AA
chr3	16500000	17000000	3	-0.059	B	-0.056	B	BB
chr3	17000000	17500000	2	-0.055	B	-0.052	B	BB
chr3	17500000	18000000	1	-0.041	B	-0.049	B	BB
chr3	18000000	18500000	2	-0.058	B	-0.054	B	BB
chr3	18500000	19000000	0	-0.059	B	-0.056	B	BB
chr3	19000000	19500000	1	-0.057	B	-0.054	B	BB
chr3	19500000	20000000	4	-0.056	B	-0.055	B	BB
chr3	20000000	20500000	3	-0.055	B	-0.055	B	BB
chr3	20500000	21000000	0	-0.058	B	-0.055	B	BB
chr3	21000000	21500000	1	-0.058	B	-0.055	B	BB
chr3	21500000	22000000	1	-0.057	B	-0.055	B	BB
chr3	22000000	22500000	1	-0.057	B	-0.055	B	BB
chr3	22500000	23000000	0	-0.058	B	-0.056	B	BB
chr3	23000000	23500000	1	-0.05	B	-0.037	B	BB
chr3	23500000	24000000	5	0.04	A	0.034	A	AA
chr3	24000000	24500000	1	0.018	A	0.026	A	AA
chr3	24500000	25000000	0	-0.049	B	-0.047	B	BB
chr3	25000000	25500000	1	-0.056	B	-0.055	B	BB
chr3	25500000	26000000	4	-0.055	B	-0.055	B	BB
chr3	26000000	26500000	0	-0.056	B	-0.054	B	BB
chr3	26500000	27000000	1	-0.055	B	-0.054	B	BB
chr3	27000000	27500000	2	-0.055	B	-0.054	B	BB
chr3	27500000	28000000	1	-0.056	B	-0.053	B	BB
chr3	28000000	28500000	4	-0.059	B	-0.056	B	BB
chr3	28500000	29000000	3	-0.059	B	-0.056	B	BB
chr3	29000000	29500000	2	-0.055	B	-0.054	B	BB
chr3	29500000	30000000	2	-0.056	B	-0.055	B	BB
chr3	30000000	30500000	1	0.014	A	0.024	A	AA
chr3	30500000	31000000	2	0.012	A	0.026	A	AA
chr3	31000000	31500000	0	0.035	A	0.039	A	AA
chr3	31500000	32000000	3	0.055	A	0.055	A	AA
chr3	32000000	32500000	5	0.057	A	0.055	A	AA
chr3	32500000	33000000	6	0.059	A	0.056	A	AA
chr3	33000000	33500000	7	0.054	A	0.053	A	AA
chr3	33500000	34000000	2	0.015	A	-0.005	B	AB
chr3	34000000	34500000	0	-0.058	B	-0.056	B	BB
chr3	34500000	35000000	0	-0.056	B	-0.055	B	BB
chr3	35000000	35500000	0	-0.058	B	-0.055	B	BB
chr3	35500000	36000000	1	-0.058	B	-0.056	B	BB
chr3	36000000	36500000	1	-0.056	B	-0.055	B	BB
chr3	36500000	37000000	5	-0.047	B	-0.044	B	BB
chr3	37000000	37500000	4	0.053	A	0.051	A	AA
chr3	38000000	38500000	11	0.053	A	0.053	A	AA
chr3	39500000	40000000	2	0.011	A	0.005	A	AA
chr3	40500000	41000000	2	0.049	A	0.049	A	AA
chr3	41000000	41500000	2	0.048	A	0.048	A	AA
chr3	41500000	42000000	1	0.045	A	0.05	A	AA
chr3	42000000	42500000	4	0.056	A	0.054	A	AA
chr3	42500000	43000000	16	0.056	A	0.055	A	AA
chr3	43000000	43500000	5	0.055	A	0.054	A	AA
chr3	43500000	44000000	2	0.053	A	0.053	A	AA
chr3	44000000	44500000	4	0.052	A	0.053	A	AA
chr3	44500000	45000000	13	0.055	A	0.053	A	AA
chr3	45000000	45500000	5	0.055	A	0.053	A	AA
chr3	45500000	46000000	8	0.056	A	0.053	A	AA
chr3	46000000	46500000	8	0.056	A	0.053	A	AA
chr3	46500000	47000000	16	0.056	A	0.053	A	AA
chr3	47000000	47500000	7	0.056	A	0.053	A	AA
chr3	47500000	48000000	5	0.056	A	0.053	A	AA
chr3	48000000	48500000	13	0.055	A	0.052	A	AA
chr3	48500000	49000000	15	0.056	A	0.052	A	AA
chr3	49000000	49500000	21	0.056	A	0.052	A	AA
chr3	49500000	50000000	16	0.055	A	0.053	A	AA
chr3	50000000	50500000	21	0.055	A	0.053	A	AA
chr3	50500000	51000000	6	0.052	A	0.05	A	AA
chr3	51000000	51500000	4	0.052	A	0.051	A	AA
chr3	51500000	52000000	18	0.057	A	0.053	A	AA
chr3	52000000	52500000	16	0.057	A	0.054	A	AA
chr3	52500000	53000000	17	0.058	A	0.055	A	AA
chr3	53000000	53500000	7	0.055	A	0.054	A	AA
chr3	53500000	54000000	5	0.018	A	0.03	A	AA
chr3	54000000	54500000	1	-0.051	B	-0.052	B	BB
chr3	54500000	55000000	2	-0.05	B	-0.053	B	BB
chr3	55000000	55500000	2	-0.044	B	-0.055	B	BB
chr3	55500000	56000000	1	-0.035	B	-0.052	B	BB
chr3	56000000	56500000	1	-0.049	B	-0.054	B	BB
chr3	56500000	57000000	3	0.049	A	0.051	A	AA
chr3	57000000	57500000	7	0.054	A	0.054	A	AA
chr3	57500000	58000000	5	0.058	A	0.055	A	AA
chr3	58000000	58500000	8	0.058	A	0.055	A	AA
chr3	58500000	59000000	5	0.047	A	0.049	A	AA
chr3	59000000	59500000	1	0.043	A	0.045	A	AA
chr3	59500000	60000000	1	0.037	A	0.037	A	AA
chr3	60000000	60500000	1	-0.045	B	-0.048	B	BB
chr3	60500000	61000000	1	-0.038	B	-0.044	B	BB
chr3	61000000	61500000	1	-0.006	B	-0.033	B	BB
chr3	62000000	62500000	4	-0.029	B	-0.037	B	BB
chr3	62500000	63000000	1	-0.043	B	-0.053	B	BB
chr3	63000000	63500000	1	-0.053	B	-0.055	B	BB
chr3	63500000	64000000	6	-0.011	B	0.01	A	BA
chr3	64500000	65000000	1	-0.057	B	-0.056	B	BB
chr3	65000000	65500000	1	-0.057	B	-0.056	B	BB
chr3	65500000	66000000	1	-0.006	B	-0.012	B	BB
chr3	66000000	66500000	3	0.005	A	-0.02	B	AB
chr3	66500000	67000000	2	-0.054	B	-0.055	B	BB
chr3	67000000	67500000	2	-0.057	B	-0.056	B	BB
chr3	67500000	68000000	1	-0.055	B	-0.056	B	BB
chr3	68000000	68500000	1	-0.059	B	-0.056	B	BB
chr3	68500000	69000000	3	-0.058	B	-0.056	B	BB
chr3	70000000	70500000	1	-0.053	B	-0.053	B	BB
chr3	70500000	71000000	1	-0.037	B	-0.047	B	BB
chr3	71000000	71500000	1	0.051	A	0.052	A	AA
chr3	71500000	72000000	4	0.045	A	0.047	A	AA
chr3	72000000	72500000	1	0.056	A	0.053	A	AA
chr3	72500000	73000000	3	0.054	A	0.047	A	AA
chr3	73000000	73500000	3	-0.052	B	-0.055	B	BB
chr3	73500000	74000000	1	-0.055	B	-0.055	B	BB
chr3	74000000	74500000	1	-0.057	B	-0.056	B	BB
chr3	74500000	75000000	1	-0.058	B	-0.056	B	BB
chr3	75000000	75500000	0	-0.054	B	-0.055	B	BB
chr3	75500000	76000000	3	-0.058	B	-0.055	B	BB
chr3	76000000	76500000	1	-0.058	B	-0.055	B	BB
chr3	76500000	77000000	1	-0.058	B	-0.055	B	BB
chr3	77000000	77500000	1	-0.057	B	-0.056	B	BB
chr3	77500000	78000000	1	-0.058	B	-0.056	B	BB
chr3	78000000	78500000	0	-0.058	B	-0.056	B	BB
chr3	78500000	79000000	1	-0.024	B	-0.044	B	BB
chr3	79000000	79500000	1	-0.053	B	-0.054	B	BB
chr3	79500000	80000000	1	-0.055	B	-0.055	B	BB
chr3	80000000	80500000	0	-0.054	B	-0.056	B	BB
chr3	80500000	81000000	0	-0.056	B	-0.056	B	BB
chr3	81000000	81500000	1	-0.056	B	-0.055	B	BB
chr3	81500000	82000000	1	-0.047	B	-0.053	B	BB
chr3	82000000	82500000	0	-0.055	B	-0.055	B	BB
chr3	82500000	83000000	0	-0.058	B	-0.056	B	BB
chr3	83000000	83500000	0	-0.056	B	-0.056	B	BB
chr3	83500000	84000000	0	-0.051	B	-0.055	B	BB
chr3	84000000	84500000	0	-0.055	B	-0.055	B	BB
chr3	84500000	85000000	1	-0.058	B	-0.056	B	BB
chr3	85000000	85500000	1	-0.052	B	-0.055	B	BB
chr3	85500000	86000000	1	-0.057	B	-0.055	B	BB
chr3	86000000	86500000	1	-0.057	B	-0.056	B	BB
chr3	86500000	87000000	1	-0.05	B	-0.052	B	BB
chr3	87000000	87500000	2	-0.039	B	-0.048	B	BB
chr3	87500000	88000000	1	-0.055	B	-0.055	B	BB
chr3	88000000	88500000	4	-0.045	B	-0.052	B	BB
chr3	88500000	89000000	0	-0.033	B	-0.051	B	BB
chr3	89000000	89500000	1	-0.051	B	-0.054	B	BB
chr3	89500000	90000000	0	-0.05	B	-0.055	B	BB
chr3	90000000	90500000	0	-0.051	B	-0.053	B	BB
chr3	90500000	91000000	0	-0.045	B	-0.055	B	BB
chr3	91000000	91500000	0	-0.054	B	-0.055	B	BB
chr3	93500000	94000000	2	-0.045	B	-0.052	B	BB
chr3	94000000	94500000	4	-0.045	B	-0.049	B	BB
chr3	94500000	95000000	0	-0.051	B	-0.055	B	BB
chr3	95000000	95500000	0	-0.057	B	-0.056	B	BB
chr3	95500000	96000000	0	-0.056	B	-0.056	B	BB
chr3	96000000	96500000	0	-0.057	B	-0.056	B	BB
chr3	96500000	97000000	2	-0.056	B	-0.055	B	BB
chr3	97000000	97500000	1	-0.055	B	-0.056	B	BB
chr3	97500000	98000000	5	-0.046	B	-0.051	B	BB
chr3	98000000	98500000	12	-0.04	B	-0.052	B	BB
chr3	98500000	99000000	5	0.042	A	0.038	A	AA
chr3	99000000	99500000	0	0.045	A	0.045	A	AA
chr3	99500000	100000000	3	0.058	A	0.055	A	AA
chr3	100000000	100500000	7	0.06	A	0.057	A	AA
chr3	100500000	101000000	4	0.06	A	0.057	A	AA
chr3	101000000	101500000	2	0.059	A	0.057	A	AA
chr3	101500000	102000000	8	0.059	A	0.055	A	AA
chr3	102000000	102500000	1	0.015	A	0.027	A	AA
chr3	102500000	103000000	0	-0.057	B	-0.056	B	BB
chr3	103000000	103500000	0	-0.059	B	-0.056	B	BB
chr3	103500000	104000000	0	-0.058	B	-0.057	B	BB
chr3	104000000	104500000	0	-0.058	B	-0.056	B	BB
chr3	104500000	105000000	0	-0.055	B	-0.056	B	BB
chr3	105000000	105500000	1	-0.03	B	-0.052	B	BB
chr3	105500000	106000000	2	0.02	A	0.001	A	AA
chr3	106500000	107000000	0	-0.041	B	-0.052	B	BB
chr3	107500000	108000000	1	0.045	A	0.042	A	AA
chr3	108000000	108500000	4	0.035	A	0.023	A	AA
chr3	108500000	109000000	7	-0.056	B	-0.056	B	BB
chr3	109000000	109500000	4	-0.059	B	-0.057	B	BB
chr3	109500000	110000000	0	-0.059	B	-0.057	B	BB
chr3	110000000	110500000	0	-0.058	B	-0.057	B	BB
chr3	110500000	111000000	0	-0.058	B	-0.057	B	BB
chr3	111000000	111500000	2	-0.059	B	-0.056	B	BB
chr3	112000000	112500000	7	0.047	A	0.051	A	AA
chr3	112500000	113000000	6	0.054	A	0.054	A	AA
chr3	113000000	113500000	5	0.054	A	0.053	A	AA
chr3	113500000	114000000	8	0.051	A	0.049	A	AA
chr3	114000000	114500000	6	-0.052	B	-0.055	B	BB
chr3	114500000	115000000	1	-0.058	B	-0.057	B	BB
chr3	115000000	115500000	1	-0.057	B	-0.057	B	BB
chr3	115500000	116000000	2	-0.056	B	-0.055	B	BB
chr3	116000000	116500000	1	-0.058	B	-0.057	B	BB
chr3	116500000	117000000	1	-0.056	B	-0.057	B	BB
chr3	117000000	117500000	1	-0.058	B	-0.057	B	BB
chr3	117500000	118000000	0	-0.054	B	-0.056	B	BB
chr3	118000000	118500000	0	-0.053	B	-0.056	B	BB
chr3	118500000	119000000	1	-0.052	B	-0.055	B	BB
chr3	119500000	120000000	9	0.03	A	0.037	A	AA
chr3	120000000	120500000	4	0.041	A	0.044	A	AA
chr3	120500000	121000000	5	-0.043	B	-0.051	B	BB
chr3	121000000	121500000	2	-0.054	B	-0.054	B	BB
chr3	121500000	122000000	9	0.048	A	0.049	A	AA
chr3	122000000	122500000	8	0.05	A	0.051	A	AA
chr3	122500000	123000000	8	0.054	A	0.053	A	AA
chr3	123000000	123500000	5	0.054	A	0.053	A	AA
chr3	123500000	124000000	4	0.053	A	0.051	A	AA
chr3	124000000	124500000	1	0.045	A	0.049	A	AA
chr3	124500000	125000000	5	0.051	A	0.051	A	AA
chr3	125000000	125500000	4	0.053	A	0.052	A	AA
chr3	125500000	126000000	4	0.053	A	0.051	A	AA
chr3	126000000	126500000	6	0.053	A	0.051	A	AA
chr3	126500000	127000000	8	0.053	A	0.051	A	AA
chr3	127000000	127500000	2	0.052	A	0.05	A	AA
chr3	127500000	128000000	6	0.054	A	0.052	A	AA
chr3	128000000	128500000	5	0.054	A	0.053	A	AA
chr3	128500000	129000000	4	0.055	A	0.053	A	AA
chr3	129000000	129500000	13	0.055	A	0.053	A	AA
chr3	129500000	130000000	6	0.053	A	0.053	A	AA
chr3	131500000	132000000	2	-0.021	B	-0.022	B	BB
chr3	132500000	133000000	6	-0.02	B	-0.035	B	BB
chr3	133000000	133500000	2	-0.051	B	-0.054	B	BB
chr3	133500000	134000000	7	0.023	A	0.03	A	AA
chr3	134000000	134500000	5	0.046	A	0.045	A	AA
chr3	134500000	135000000	3	-0.056	B	-0.055	B	BB
chr3	135000000	135500000	1	-0.056	B	-0.056	B	BB
chr3	135500000	136000000	1	-0.056	B	-0.056	B	BB
chr3	136500000	137000000	4	0.032	A	0.042	A	AA
chr3	137000000	137500000	1	-0.056	B	-0.055	B	BB
chr3	137500000	138000000	2	-0.058	B	-0.056	B	BB
chr3	138500000	139000000	5	0.051	A	0.05	A	AA
chr3	139500000	140000000	3	-0.002	B	-0.005	B	BB
chr3	140000000	140500000	1	-0.012	B	-0.017	B	BB
chr3	140500000	141000000	3	-0.005	B	-0.016	B	BB
chr3	141000000	141500000	4	0.046	A	0.05	A	AA
chr3	141500000	142000000	5	0.054	A	0.054	A	AA
chr3	142000000	142500000	4	0.054	A	0.054	A	AA
chr3	142500000	143000000	6	0.052	A	0.052	A	AA
chr3	143000000	143500000	3	0.011	A	0.009	A	AA
chr3	143500000	144000000	2	-0.034	B	-0.043	B	BB
chr3	144000000	144500000	1	-0.056	B	-0.056	B	BB
chr3	144500000	145000000	0	-0.058	B	-0.056	B	BB
chr3	145000000	145500000	0	-0.058	B	-0.056	B	BB
chr3	145500000	146000000	0	-0.056	B	-0.056	B	BB
chr3	146000000	146500000	3	-0.054	B	-0.053	B	BB
chr3	146500000	147000000	2	-0.056	B	-0.055	B	BB
chr3	147000000	147500000	2	-0.058	B	-0.056	B	BB
chr3	147500000	148000000	1	-0.057	B	-0.055	B	BB
chr3	148000000	148500000	0	-0.058	B	-0.055	B	BB
chr3	148500000	149000000	4	-0.059	B	-0.055	B	BB
chr3	149500000	150000000	6	0.056	A	0.054	A	AA
chr3	150000000	150500000	2	0.056	A	0.055	A	AA
chr3	150500000	151000000	8	0.054	A	0.053	A	AA
chr3	151000000	151500000	7	0.05	A	0.048	A	AA
chr3	152000000	152500000	1	0.048	A	0.05	A	AA
chr3	152500000	153000000	1	-0.016	B	-0.009	B	BB
chr3	153000000	153500000	1	-0.018	B	-0.019	B	BB
chr3	153500000	154000000	0	-0.056	B	-0.055	B	BB
chr3	154000000	154500000	3	-0.042	B	-0.049	B	BB
chr3	154500000	155000000	0	-0.053	B	-0.054	B	BB
chr3	155000000	155500000	3	-0.044	B	-0.048	B	BB
chr3	155500000	156000000	5	-0.007	B	-0.036	B	BB
chr3	156000000	156500000	1	-0.051	B	-0.054	B	BB
chr3	157000000	157500000	4	-0.042	B	-0.047	B	BB
chr3	157500000	158000000	2	-0.055	B	-0.055	B	BB
chr3	158000000	158500000	2	-0.05	B	-0.05	B	BB
chr3	158500000	159000000	8	-0.025	B	-0.02	B	BB
chr3	159000000	159500000	2	-0.042	B	-0.04	B	BB
chr3	160500000	161000000	3	0.008	A	0.001	A	AA
chr3	161000000	161500000	5	-0.015	B	-0.016	B	BB
chr3	161500000	162000000	1	-0.055	B	-0.053	B	BB
chr3	162000000	162500000	0	-0.054	B	-0.054	B	BB
chr3	162500000	163000000	0	-0.057	B	-0.055	B	BB
chr3	163000000	163500000	0	-0.054	B	-0.054	B	BB
chr3	163500000	164000000	0	-0.054	B	-0.053	B	BB
chr3	164000000	164500000	0	-0.057	B	-0.054	B	BB
chr3	164500000	165000000	1	-0.056	B	-0.054	B	BB
chr3	165000000	165500000	2	-0.052	B	-0.051	B	BB
chr3	165500000	166000000	1	-0.051	B	-0.053	B	BB
chr3	166000000	166500000	0	-0.054	B	-0.053	B	BB
chr3	166500000	167000000	0	-0.056	B	-0.055	B	BB
chr3	167000000	167500000	3	-0.057	B	-0.053	B	BB
chr3	167500000	168000000	3	-0.054	B	-0.053	B	BB
chr3	168000000	168500000	1	-0.056	B	-0.054	B	BB
chr3	168500000	169000000	0	-0.058	B	-0.055	B	BB
chr3	169000000	169500000	1	-0.009	B	-0.025	B	BB
chr3	170000000	170500000	7	0.06	A	0.056	A	AA
chr3	170500000	171000000	5	0.06	A	0.057	A	AA
chr3	171000000	171500000	2	0.06	A	0.057	A	AA
chr3	171500000	172000000	2	0.059	A	0.057	A	AA
chr3	172000000	172500000	2	0.057	A	0.056	A	AA
chr3	172500000	173000000	4	-0.023	B	-0.02	B	BB
chr3	173000000	173500000	2	-0.055	B	-0.054	B	BB
chr3	173500000	174000000	1	-0.054	B	-0.054	B	BB
chr3	174000000	174500000	2	-0.055	B	-0.054	B	BB
chr3	174500000	175000000	1	-0.055	B	-0.053	B	BB
chr3	175000000	175500000	1	-0.051	B	-0.052	B	BB
chr3	175500000	176000000	1	-0.056	B	-0.055	B	BB
chr3	176000000	176500000	0	-0.055	B	-0.055	B	BB
chr3	176500000	177000000	0	-0.053	B	-0.053	B	BB
chr3	177000000	177500000	1	0.046	A	0.047	A	AA
chr3	178000000	178500000	2	-0.039	B	-0.028	B	BB
chr3	178500000	179000000	2	-0.053	B	-0.051	B	BB
chr3	179000000	179500000	6	-0.022	B	-0.01	B	BB
chr3	179500000	180000000	5	-0.039	B	-0.047	B	BB
chr3	180000000	180500000	1	-0.056	B	-0.055	B	BB
chr3	180500000	181000000	5	-0.052	B	-0.051	B	BB
chr3	181000000	181500000	0	-0.055	B	-0.055	B	BB
chr3	181500000	182000000	1	-0.028	B	-0.026	B	BB
chr3	182000000	182500000	0	0.041	A	0.045	A	AA
chr3	182500000	183000000	2	0.057	A	0.055	A	AA
chr3	183000000	183500000	5	0.061	A	0.057	A	AA
chr3	183500000	184000000	7	0.06	A	0.057	A	AA
chr3	184000000	184500000	21	0.058	A	0.056	A	AA
chr3	184500000	185000000	3	0.06	A	0.056	A	AA
chr3	185000000	185500000	5	0.06	A	0.056	A	AA
chr3	185500000	186000000	4	0.061	A	0.056	A	AA
chr3	186000000	186500000	2	0.06	A	0.056	A	AA
chr3	186500000	187000000	12	0.061	A	0.057	A	AA
chr3	187000000	187500000	5	0.06	A	0.057	A	AA
chr3	187500000	188000000	3	0.06	A	0.057	A	AA
chr3	188000000	188500000	1	0.06	A	0.057	A	AA
chr3	188500000	189000000	2	0.06	A	0.057	A	AA
chr3	189000000	189500000	1	0.059	A	0.057	A	AA
chr3	189500000	190000000	2	0.058	A	0.056	A	AA
chr3	190000000	190500000	4	0.04	A	0.049	A	AA
chr3	190500000	191000000	2	-0.037	B	-0.033	B	BB
chr3	191000000	191500000	4	-0.049	B	-0.046	B	BB
chr3	191500000	192000000	0	-0.054	B	-0.054	B	BB
chr3	192000000	192500000	1	-0.055	B	-0.054	B	BB
chr3	192500000	193000000	2	-0.049	B	-0.05	B	BB
chr3	193000000	193500000	3	-0.051	B	-0.05	B	BB
chr3	193500000	194000000	2	0.044	A	0.049	A	AA
chr3	194000000	194500000	5	0.058	A	0.056	A	AA
chr3	194500000	195000000	3	0.061	A	0.057	A	AA
chr3	195000000	195500000	2	0.061	A	0.057	A	AA
chr3	195500000	196000000	5	0.06	A	0.057	A	AA
chr3	196000000	196500000	10	0.06	A	0.056	A	AA
chr3	196500000	197000000	13	0.06	A	0.056	A	AA
chr3	197000000	197500000	2	0.06	A	0.056	A	AA
chr3	197500000	198000000	7	0.06	A	0.056	A	AA
chr3	198000000	198295559	1	0.054	A	0.055	A	AA
chr4	0	500000	6	0.004	A	0.014	A	AA
chr4	500000	1000000	13	0.057	A	0.053	A	AA
chr4	1000000	1500000	8	0.052	A	0.054	A	AA
chr4	1500000	2000000	8	0.054	A	0.054	A	AA
chr4	2000000	2500000	9	0.058	A	0.054	A	AA
chr4	2500000	3000000	8	0.058	A	0.055	A	AA
chr4	3000000	3500000	6	0.058	A	0.055	A	AA
chr4	3500000	4000000	3	0.053	A	0.055	A	AA
chr4	4000000	4500000	6	0.056	A	0.054	A	AA
chr4	5500000	6000000	5	0.051	A	0.051	A	AA
chr4	6000000	6500000	5	0.052	A	0.054	A	AA
chr4	6500000	7000000	9	0.061	A	0.055	A	AA
chr4	7000000	7500000	6	0.06	A	0.055	A	AA
chr4	7500000	8000000	3	0.062	A	0.055	A	AA
chr4	8000000	8500000	5	0.06	A	0.055	A	AA
chr4	8500000	9000000	3	0.026	A	0.023	A	AA
chr4	9000000	9500000	22	-0.042	B	-0.049	B	BB
chr4	9500000	10000000	2	-0.009	B	0.036	A	BA
chr4	10500000	11000000	1	-0.037	B	-0.046	B	BB
chr4	11000000	11500000	1	-0.042	B	-0.038	B	BB
chr4	11500000	12000000	0	-0.032	B	-0.032	B	BB
chr4	12000000	12500000	0	-0.056	B	-0.055	B	BB
chr4	12500000	13000000	0	-0.057	B	-0.054	B	BB
chr4	13000000	13500000	1	-0.054	B	-0.053	B	BB
chr4	15000000	15500000	3	0.053	A	0.054	A	AA
chr4	16000000	16500000	2	-0.032	B	-0.038	B	BB
chr4	16500000	17000000	1	-0.051	B	-0.054	B	BB
chr4	17000000	17500000	1	-0.051	B	-0.052	B	BB
chr4	17500000	18000000	8	0.005	A	-0.01	B	AB
chr4	18000000	18500000	1	-0.058	B	-0.053	B	BB
chr4	18500000	19000000	0	-0.055	B	-0.054	B	BB
chr4	19000000	19500000	0	-0.057	B	-0.053	B	BB
chr4	19500000	20000000	0	-0.041	B	-0.054	B	BB
chr4	20000000	20500000	1	-0.035	B	-0.05	B	BB
chr4	20500000	21000000	3	-0.02	B	-0.043	B	BB
chr4	21000000	21500000	1	-0.054	B	-0.054	B	BB
chr4	21500000	22000000	1	-0.059	B	-0.053	B	BB
chr4	22000000	22500000	1	-0.05	B	-0.05	B	BB
chr4	22500000	23000000	1	-0.045	B	-0.049	B	BB
chr4	23000000	23500000	0	-0.056	B	-0.053	B	BB
chr4	23500000	24000000	1	-0.054	B	-0.054	B	BB
chr4	24000000	24500000	0	-0.056	B	-0.051	B	BB
chr4	25500000	26000000	3	0.06	A	0.054	A	AA
chr4	26000000	26500000	2	0.059	A	0.056	A	AA
chr4	26500000	27000000	2	0.047	A	0.049	A	AA
chr4	27000000	27500000	1	-0.05	B	-0.05	B	BB
chr4	27500000	28000000	0	-0.053	B	-0.052	B	BB
chr4	28000000	28500000	0	-0.044	B	-0.049	B	BB
chr4	28500000	29000000	0	-0.049	B	-0.055	B	BB
chr4	29000000	29500000	0	-0.057	B	-0.054	B	BB
chr4	29500000	30000000	0	-0.054	B	-0.054	B	BB
chr4	30000000	30500000	0	-0.049	B	-0.052	B	BB
chr4	30500000	31000000	1	0.011	A	0.017	A	AA
chr4	31000000	31500000	1	-0.014	B	-0.037	B	BB
chr4	31500000	32000000	0	-0.045	B	-0.047	B	BB
chr4	32000000	32500000	0	-0.023	B	-0.024	B	BB
chr4	32500000	33000000	0	-0.052	B	-0.052	B	BB
chr4	33000000	33500000	0	-0.059	B	-0.052	B	BB
chr4	33500000	34000000	0	-0.042	B	-0.051	B	BB
chr4	34000000	34500000	0	-0.026	B	-0.045	B	BB
chr4	34500000	35000000	0	-0.055	B	-0.053	B	BB
chr4	35000000	35500000	0	-0.057	B	-0.053	B	BB
chr4	35500000	36000000	1	-0.043	B	-0.051	B	BB
chr4	36000000	36500000	2	0.002	A	-0.023	B	AB
chr4	36500000	37000000	0	-0.049	B	-0.052	B	BB
chr4	37000000	37500000	2	-0.053	B	-0.048	B	BB
chr4	38000000	38500000	1	0.062	A	0.056	A	AA
chr4	38500000	39000000	6	0.063	A	0.057	A	AA
chr4	39000000	39500000	8	0.062	A	0.057	A	AA
chr4	39500000	40000000	4	0.062	A	0.057	A	AA
chr4	40000000	40500000	4	0.062	A	0.057	A	AA
chr4	40500000	41000000	3	0.063	A	0.057	A	AA
chr4	41000000	41500000	3	0.062	A	0.057	A	AA
chr4	41500000	42000000	5	0.06	A	0.056	A	AA
chr4	42000000	42500000	4	-0.042	B	-0.037	B	BB
chr4	42500000	43000000	2	-0.052	B	-0.05	B	BB
chr4	43000000	43500000	1	-0.006	B	-0.046	B	BB
chr4	43500000	44000000	0	-0.047	B	-0.052	B	BB
chr4	44000000	44500000	1	-0.047	B	-0.05	B	BB
chr4	44500000	45000000	3	-0.04	B	-0.045	B	BB
chr4	45000000	45500000	0	-0.05	B	-0.051	B	BB
chr4	45500000	46000000	0	-0.049	B	-0.052	B	BB
chr4	46000000	46500000	2	-0.046	B	-0.049	B	BB
chr4	46500000	47000000	3	-0.048	B	-0.05	B	BB
chr4	47000000	47500000	3	-0.034	B	-0.044	B	BB
chr4	47500000	48000000	5	0.001	A	0.01	A	AA
chr4	48500000	49000000	4	0.054	A	0.055	A	AA
chr4	49000000	49500000	1	-0.044	B	-0.047	B	BB
chr4	49500000	50000000	0	0.013	A	-0.028	B	AB
chr4	51500000	52000000	2	0.017	A	0.05	A	AA
chr4	52000000	52500000	3	0.055	A	0.055	A	AA
chr4	52500000	53000000	4	0.06	A	0.056	A	AA
chr4	53000000	53500000	4	0.058	A	0.056	A	AA
chr4	53500000	54000000	2	0.061	A	0.056	A	AA
chr4	54000000	54500000	4	0.062	A	0.057	A	AA
chr4	54500000	55000000	1	0.063	A	0.057	A	AA
chr4	55000000	55500000	4	0.063	A	0.057	A	AA
chr4	55500000	56000000	6	0.062	A	0.056	A	AA
chr4	56000000	56500000	6	0.061	A	0.056	A	AA
chr4	56500000	57000000	8	0.061	A	0.056	A	AA
chr4	57000000	57500000	2	0.018	A	0.014	A	AA
chr4	57500000	58000000	0	-0.058	B	-0.055	B	BB
chr4	58000000	58500000	0	-0.06	B	-0.056	B	BB
chr4	58500000	59000000	0	-0.057	B	-0.056	B	BB
chr4	59000000	59500000	0	-0.054	B	-0.056	B	BB
chr4	59500000	60000000	0	-0.059	B	-0.056	B	BB
chr4	60000000	60500000	0	-0.052	B	-0.055	B	BB
chr4	60500000	61000000	0	-0.025	B	-0.048	B	BB
chr4	61500000	62000000	1	-0.057	B	-0.055	B	BB
chr4	62000000	62500000	1	-0.061	B	-0.056	B	BB
chr4	62500000	63000000	0	-0.059	B	-0.056	B	BB
chr4	63000000	63500000	0	-0.061	B	-0.056	B	BB
chr4	63500000	64000000	0	-0.058	B	-0.057	B	BB
chr4	64000000	64500000	1	-0.061	B	-0.056	B	BB
chr4	64500000	65000000	0	-0.06	B	-0.056	B	BB
chr4	65000000	65500000	1	-0.054	B	-0.056	B	BB
chr4	65500000	66000000	1	-0.034	B	-0.055	B	BB
chr4	66000000	66500000	0	-0.055	B	-0.056	B	BB
chr4	66500000	67000000	0	-0.044	B	-0.051	B	BB
chr4	67000000	67500000	1	-0.045	B	-0.054	B	BB
chr4	67500000	68000000	6	0.051	A	0.053	A	AA
chr4	68000000	68500000	4	0.055	A	0.052	A	AA
chr4	69000000	69500000	4	-0.045	B	-0.054	B	BB
chr4	70000000	70500000	12	-0.058	B	-0.055	B	BB
chr4	70500000	71000000	9	0.029	A	0.05	A	AA
chr4	71000000	71500000	3	-0.051	B	-0.053	B	BB
chr4	71500000	72000000	2	-0.047	B	-0.054	B	BB
chr4	72500000	73000000	1	-0.049	B	-0.052	B	BB
chr4	73000000	73500000	5	0.059	A	0.056	A	AA
chr4	73500000	74000000	9	0.061	A	0.057	A	AA
chr4	74000000	74500000	6	0.062	A	0.057	A	AA
chr4	74500000	75000000	2	0.056	A	0.055	A	AA
chr4	75000000	75500000	2	0.035	A	0.04	A	AA
chr4	75500000	76000000	9	0.063	A	0.056	A	AA
chr4	76000000	76500000	11	0.063	A	0.056	A	AA
chr4	76500000	77000000	3	0.063	A	0.056	A	AA
chr4	77000000	77500000	3	0.063	A	0.056	A	AA
chr4	77500000	78000000	3	0.063	A	0.057	A	AA
chr4	78000000	78500000	1	0.054	A	0.054	A	AA
chr4	78500000	79000000	4	0.056	A	0.054	A	AA
chr4	79000000	79500000	2	-0.062	B	-0.057	B	BB
chr4	79500000	80000000	1	-0.051	B	-0.055	B	BB
chr4	80000000	80500000	4	0.022	A	-0.008	B	AB
chr4	80500000	81000000	1	-0.044	B	-0.055	B	BB
chr4	81500000	82000000	1	-0.039	B	-0.053	B	BB
chr4	82000000	82500000	5	0.033	A	0.03	A	AA
chr4	82500000	83000000	5	0.062	A	0.056	A	AA
chr4	83000000	83500000	8	0.063	A	0.057	A	AA
chr4	83500000	84000000	2	0.024	A	0.046	A	AA
chr4	84000000	84500000	1	-0.015	B	-0.035	B	BB
chr4	84500000	85000000	2	0.055	A	0.055	A	AA
chr4	85000000	85500000	1	0.023	A	0.034	A	AA
chr4	85500000	86000000	2	0.022	A	0.046	A	AA
chr4	86000000	86500000	2	0.036	A	0.054	A	AA
chr4	86500000	87000000	6	0.062	A	0.057	A	AA
chr4	87000000	87500000	6	0.063	A	0.056	A	AA
chr4	87500000	88000000	6	0.061	A	0.056	A	AA
chr4	88000000	88500000	5	0.062	A	0.056	A	AA
chr4	88500000	89000000	7	0.062	A	0.057	A	AA
chr4	89000000	89500000	3	0.028	A	0.028	A	AA
chr4	90000000	90500000	1	-0.046	B	-0.053	B	BB
chr4	90500000	91000000	1	-0.044	B	-0.053	B	BB
chr4	91000000	91500000	1	-0.056	B	-0.056	B	BB
chr4	91500000	92000000	1	-0.059	B	-0.056	B	BB
chr4	92000000	92500000	1	-0.06	B	-0.054	B	BB
chr4	92500000	93000000	1	-0.059	B	-0.055	B	BB
chr4	93000000	93500000	1	-0.052	B	-0.055	B	BB
chr4	93500000	94000000	2	-0.059	B	-0.056	B	BB
chr4	94500000	95000000	2	0.06	A	0.056	A	AA
chr4	95000000	95500000	2	0.014	A	0.006	A	AA
chr4	96000000	96500000	0	-0.047	B	-0.053	B	BB
chr4	96500000	97000000	0	-0.045	B	-0.055	B	BB
chr4	97000000	97500000	1	-0.045	B	-0.054	B	BB
chr4	97500000	98000000	1	-0.033	B	-0.052	B	BB
chr4	98000000	98500000	3	0.053	A	0.054	A	AA
chr4	98500000	99000000	3	0.063	A	0.056	A	AA
chr4	99000000	99500000	8	0.057	A	0.056	A	AA
chr4	99500000	100000000	8	0.061	A	0.056	A	AA
chr4	100000000	100500000	2	0.055	A	0.055	A	AA
chr4	100500000	101000000	1	0.056	A	0.054	A	AA
chr4	101000000	101500000	2	0.062	A	0.056	A	AA
chr4	101500000	102000000	1	0.06	A	0.056	A	AA
chr4	102000000	102500000	2	0.061	A	0.056	A	AA
chr4	102500000	103000000	5	0.062	A	0.057	A	AA
chr4	103500000	104000000	1	-0.055	B	-0.055	B	BB
chr4	104000000	104500000	1	-0.062	B	-0.057	B	BB
chr4	104500000	105000000	0	-0.054	B	-0.052	B	BB
chr4	105000000	105500000	2	0.042	A	0.05	A	AA
chr4	105500000	106000000	4	0.062	A	0.056	A	AA
chr4	106000000	106500000	4	0.049	A	0.055	A	AA
chr4	107500000	108000000	4	0.043	A	0.052	A	AA
chr4	108000000	108500000	2	-0.033	B	-0.052	B	BB
chr4	108500000	109000000	4	-0.019	B	-0.05	B	BB
chr4	109500000	110000000	10	0.056	A	0.053	A	AA
chr4	110000000	110500000	3	0.05	A	0.045	A	AA
chr4	110500000	111000000	2	-0.037	B	-0.052	B	BB
chr4	111000000	111500000	0	-0.055	B	-0.057	B	BB
chr4	111500000	112000000	0	-0.056	B	-0.056	B	BB
chr4	112000000	112500000	4	0.045	A	0.048	A	AA
chr4	112500000	113000000	4	-0.027	B	-0.048	B	BB
chr4	113000000	113500000	2	-0.048	B	-0.053	B	BB
chr4	113500000	114000000	2	0.054	A	0.054	A	AA
chr4	114500000	115000000	2	-0.063	B	-0.057	B	BB
chr4	115000000	115500000	1	-0.062	B	-0.056	B	BB
chr4	115500000	116000000	0	-0.062	B	-0.056	B	BB
chr4	116000000	116500000	1	-0.058	B	-0.056	B	BB
chr4	116500000	117000000	0	-0.063	B	-0.056	B	BB
chr4	117000000	117500000	1	-0.062	B	-0.057	B	BB
chr4	117500000	118000000	0	-0.061	B	-0.056	B	BB
chr4	118000000	118500000	2	-0.018	B	-0.036	B	BB
chr4	118500000	119000000	3	0.058	A	0.056	A	AA
chr4	119000000	119500000	6	0.057	A	0.056	A	AA
chr4	119500000	120000000	1	-0.06	B	-0.055	B	BB
chr4	120000000	120500000	1	-0.061	B	-0.056	B	BB
chr4	120500000	121000000	1	-0.059	B	-0.056	B	BB
chr4	121000000	121500000	3	-0.061	B	-0.056	B	BB
chr4	121500000	122000000	7	-0.047	B	-0.046	B	BB
chr4	122000000	122500000	3	-0.039	B	-0.043	B	BB
chr4	122500000	123000000	5	0.054	A	0.056	A	AA
chr4	123000000	123500000	2	0.063	A	0.057	A	AA
chr4	123500000	124000000	0	0.059	A	0.056	A	AA
chr4	124000000	124500000	0	0.061	A	0.056	A	AA
chr4	124500000	125000000	1	0.062	A	0.056	A	AA
chr4	125000000	125500000	1	0.05	A	0.054	A	AA
chr4	125500000	126000000	0	-0.055	B	-0.054	B	BB
chr4	126000000	126500000	0	-0.062	B	-0.056	B	BB
chr4	126500000	127000000	0	-0.053	B	-0.055	B	BB
chr4	127000000	127500000	0	-0.062	B	-0.057	B	BB
chr4	127500000	128000000	6	0.053	A	0.056	A	AA
chr4	128000000	128500000	3	0.063	A	0.057	A	AA
chr4	128500000	129000000	2	0.055	A	0.055	A	AA
chr4	129000000	129500000	2	-0.059	B	-0.055	B	BB
chr4	129500000	130000000	0	-0.062	B	-0.056	B	BB
chr4	130000000	130500000	0	-0.062	B	-0.056	B	BB
chr4	130500000	131000000	0	-0.06	B	-0.056	B	BB
chr4	131000000	131500000	0	-0.062	B	-0.055	B	BB
chr4	131500000	132000000	0	-0.044	B	-0.052	B	BB
chr4	132000000	132500000	0	-0.058	B	-0.056	B	BB
chr4	132500000	133000000	0	-0.06	B	-0.055	B	BB
chr4	133000000	133500000	1	-0.061	B	-0.055	B	BB
chr4	133500000	134000000	0	-0.06	B	-0.056	B	BB
chr4	134000000	134500000	1	-0.058	B	-0.055	B	BB
chr4	134500000	135000000	0	-0.061	B	-0.056	B	BB
chr4	135000000	135500000	0	-0.061	B	-0.056	B	BB
chr4	135500000	136000000	0	-0.06	B	-0.056	B	BB
chr4	136000000	136500000	0	-0.061	B	-0.056	B	BB
chr4	136500000	137000000	0	-0.062	B	-0.056	B	BB
chr4	137000000	137500000	0	-0.055	B	-0.054	B	BB
chr4	138000000	138500000	1	0.044	A	0.053	A	AA
chr4	138500000	139000000	0	0.042	A	0.051	A	AA
chr4	139000000	139500000	7	0.064	A	0.057	A	AA
chr4	139500000	140000000	3	0.064	A	0.057	A	AA
chr4	140000000	140500000	4	0.061	A	0.056	A	AA
chr4	140500000	141000000	4	0.058	A	0.055	A	AA
chr4	141000000	141500000	2	0.002	A	-0.041	B	AB
chr4	141500000	142000000	1	-0.044	B	-0.051	B	BB
chr4	142000000	142500000	1	0.058	A	0.055	A	AA
chr4	143500000	144000000	4	-0.061	B	-0.055	B	BB
chr4	144000000	144500000	2	-0.058	B	-0.055	B	BB
chr4	144500000	145000000	2	-0.06	B	-0.054	B	BB
chr4	145000000	145500000	4	0.034	A	0.052	A	AA
chr4	145500000	146000000	4	0.057	A	0.055	A	AA
chr4	146500000	147000000	3	-0.04	B	-0.054	B	BB
chr4	147500000	148000000	4	0.054	A	0.056	A	AA
chr4	148000000	148500000	2	-0.056	B	-0.054	B	BB
chr4	148500000	149000000	0	-0.06	B	-0.055	B	BB
chr4	149000000	149500000	1	-0.06	B	-0.056	B	BB
chr4	149500000	150000000	1	-0.057	B	-0.055	B	BB
chr4	150000000	150500000	2	0.013	A	0.051	A	AA
chr4	150500000	151000000	2	0.06	A	0.056	A	AA
chr4	151000000	151500000	5	0.064	A	0.056	A	AA
chr4	151500000	152000000	2	0.062	A	0.056	A	AA
chr4	152000000	152500000	1	0.063	A	0.056	A	AA
chr4	152500000	153000000	5	0.064	A	0.057	A	AA
chr4	153000000	153500000	3	0.061	A	0.057	A	AA
chr4	154000000	154500000	1	-0.061	B	-0.056	B	BB
chr4	154500000	155000000	6	-0.054	B	-0.055	B	BB
chr4	155000000	155500000	2	-0.06	B	-0.056	B	BB
chr4	155500000	156000000	5	-0.062	B	-0.056	B	BB
chr4	156000000	156500000	0	-0.06	B	-0.056	B	BB
chr4	156500000	157000000	1	0.045	A	0.052	A	AA
chr4	157000000	157500000	2	-0.057	B	-0.054	B	BB
chr4	157500000	158000000	0	-0.061	B	-0.056	B	BB
chr4	158500000	159000000	6	0.058	A	0.056	A	AA
chr4	159000000	159500000	2	0.054	A	0.056	A	AA
chr4	159500000	160000000	0	-0.062	B	-0.056	B	BB
chr4	160000000	160500000	0	-0.057	B	-0.056	B	BB
chr4	160500000	161000000	0	-0.06	B	-0.056	B	BB
chr4	161000000	161500000	1	-0.06	B	-0.056	B	BB
chr4	161500000	162000000	1	-0.051	B	-0.054	B	BB
chr4	162000000	162500000	1	-0.062	B	-0.055	B	BB
chr4	162500000	163000000	0	-0.061	B	-0.056	B	BB
chr4	163000000	163500000	5	-0.058	B	-0.054	B	BB
chr4	163500000	164000000	2	-0.056	B	-0.054	B	BB
chr4	165000000	165500000	7	0.058	A	0.056	A	AA
chr4	165500000	166000000	1	0.055	A	0.055	A	AA
chr4	166500000	167000000	1	-0.045	B	-0.051	B	BB
chr4	168000000	168500000	4	0.058	A	0.055	A	AA
chr4	168500000	169000000	3	0.064	A	0.057	A	AA
chr4	169000000	169500000	3	0.062	A	0.057	A	AA
chr4	169500000	170000000	4	0.054	A	0.056	A	AA
chr4	170000000	170500000	2	-0.054	B	-0.052	B	BB
chr4	170500000	171000000	0	-0.062	B	-0.056	B	BB
chr4	171000000	171500000	0	-0.059	B	-0.057	B	BB
chr4	171500000	172000000	1	-0.061	B	-0.056	B	BB
chr4	172000000	172500000	1	-0.061	B	-0.056	B	BB
chr4	172500000	173000000	1	-0.061	B	-0.055	B	BB
chr4	173500000	174000000	1	-0.061	B	-0.056	B	BB
chr4	174000000	174500000	3	-0.045	B	-0.052	B	BB
chr4	174500000	175000000	3	-0.057	B	-0.055	B	BB
chr4	175000000	175500000	0	-0.061	B	-0.056	B	BB
chr4	175500000	176000000	1	-0.061	B	-0.056	B	BB
chr4	176500000	177000000	1	0.052	A	0.055	A	AA
chr4	177000000	177500000	2	-0.003	B	0.028	A	BA
chr4	177500000	178000000	0	-0.056	B	-0.053	B	BB
chr4	178000000	178500000	0	-0.054	B	-0.054	B	BB
chr4	178500000	179000000	0	-0.06	B	-0.056	B	BB
chr4	179000000	179500000	0	-0.061	B	-0.056	B	BB
chr4	179500000	180000000	0	-0.061	B	-0.056	B	BB
chr4	180000000	180500000	0	-0.061	B	-0.056	B	BB
chr4	180500000	181000000	0	-0.06	B	-0.055	B	BB
chr4	181000000	181500000	0	-0.061	B	-0.057	B	BB
chr4	181500000	182000000	0	-0.057	B	-0.056	B	BB
chr4	182500000	183000000	2	0.046	A	0.052	A	AA
chr4	183000000	183500000	4	0.061	A	0.056	A	AA
chr4	183500000	184000000	4	0.062	A	0.057	A	AA
chr4	184000000	184500000	3	0.063	A	0.057	A	AA
chr4	184500000	185000000	4	0.063	A	0.057	A	AA
chr4	185000000	185500000	9	0.063	A	0.057	A	AA
chr4	185500000	186000000	2	0.06	A	0.056	A	AA
chr4	186000000	186500000	6	0.049	A	0.055	A	AA
chr4	186500000	187000000	3	0.06	A	0.056	A	AA
chr4	187000000	187500000	0	0.056	A	0.056	A	AA
chr4	188500000	189000000	0	-0.05	B	-0.055	B	BB
chr4	189000000	189500000	0	-0.056	B	-0.056	B	BB
chr4	189500000	190000000	1	-0.058	B	-0.056	B	BB
chr5	0	500000	8	0.063	A	0.06	A	AA
chr5	500000	1000000	7	0.061	A	0.06	A	AA
chr5	1000000	1500000	8	0.063	A	0.06	A	AA
chr5	1500000	2000000	4	0.058	A	0.059	A	AA
chr5	2000000	2500000	0	-0.039	B	-0.035	B	BB
chr5	2500000	3000000	2	-0.038	B	-0.049	B	BB
chr5	3000000	3500000	0	-0.053	B	-0.056	B	BB
chr5	3500000	4000000	1	-0.055	B	-0.054	B	BB
chr5	4000000	4500000	0	-0.057	B	-0.054	B	BB
chr5	4500000	5000000	0	-0.057	B	-0.054	B	BB
chr5	5000000	5500000	2	-0.053	B	-0.053	B	BB
chr5	5500000	6000000	0	-0.055	B	-0.056	B	BB
chr5	6000000	6500000	2	-0.048	B	-0.054	B	BB
chr5	6500000	7000000	3	-0.034	B	-0.029	B	BB
chr5	7000000	7500000	1	-0.054	B	-0.055	B	BB
chr5	7500000	8000000	4	-0.051	B	-0.054	B	BB
chr5	8000000	8500000	0	-0.057	B	-0.058	B	BB
chr5	8500000	9000000	0	-0.049	B	-0.057	B	BB
chr5	9500000	10000000	2	-0.027	B	-0.054	B	BB
chr5	10500000	11000000	3	0.019	A	0.001	A	AA
chr5	11000000	11500000	1	-0.055	B	-0.055	B	BB
chr5	11500000	12000000	1	-0.059	B	-0.056	B	BB
chr5	12000000	12500000	0	-0.059	B	-0.056	B	BB
chr5	12500000	13000000	0	-0.06	B	-0.056	B	BB
chr5	13000000	13500000	0	-0.06	B	-0.057	B	BB
chr5	13500000	14000000	1	-0.053	B	-0.055	B	BB
chr5	14000000	14500000	1	0.062	A	0.059	A	AA
chr5	15000000	15500000	0	-0.054	B	-0.055	B	BB
chr5	15500000	16000000	1	-0.053	B	-0.054	B	BB
chr5	16000000	16500000	3	-0.055	B	-0.054	B	BB
chr5	16500000	17000000	2	0.059	A	0.058	A	AA
chr5	17000000	17500000	3	0.046	A	0.046	A	AA
chr5	17500000	18000000	13	-0.054	B	-0.058	B	BB
chr5	18000000	18500000	0	-0.059	B	-0.058	B	BB
chr5	18500000	19000000	0	-0.054	B	-0.058	B	BB
chr5	19000000	19500000	1	0.007	A	-0.032	B	AB
chr5	19500000	20000000	1	0.035	A	0.026	A	AA
chr5	20500000	21000000	1	-0.05	B	-0.057	B	BB
chr5	21000000	21500000	0	-0.042	B	-0.058	B	BB
chr5	21500000	22000000	1	-0.053	B	-0.058	B	BB
chr5	22000000	22500000	1	-0.052	B	-0.057	B	BB
chr5	22500000	23000000	1	-0.062	B	-0.058	B	BB
chr5	23000000	23500000	1	-0.045	B	-0.056	B	BB
chr5	23500000	24000000	1	-0.051	B	-0.055	B	BB
chr5	24000000	24500000	1	-0.059	B	-0.055	B	BB
chr5	24500000	25000000	1	-0.058	B	-0.055	B	BB
chr5	25000000	25500000	0	-0.059	B	-0.057	B	BB
chr5	25500000	26000000	0	-0.057	B	-0.055	B	BB
chr5	26000000	26500000	0	-0.06	B	-0.055	B	BB
chr5	26500000	27000000	1	-0.06	B	-0.056	B	BB
chr5	27500000	28000000	0	-0.032	B	-0.056	B	BB
chr5	28000000	28500000	0	-0.05	B	-0.057	B	BB
chr5	28500000	29000000	0	-0.055	B	-0.057	B	BB
chr5	29000000	29500000	0	-0.058	B	-0.056	B	BB
chr5	29500000	30000000	0	-0.058	B	-0.055	B	BB
chr5	30000000	30500000	0	-0.061	B	-0.055	B	BB
chr5	30500000	31000000	0	-0.057	B	-0.055	B	BB
chr5	31000000	31500000	2	-0.055	B	-0.051	B	BB
chr5	31500000	32000000	3	0.061	A	0.058	A	AA
chr5	32000000	32500000	4	0.064	A	0.06	A	AA
chr5	32500000	33000000	2	0.061	A	0.059	A	AA
chr5	33000000	33500000	1	0.06	A	0.059	A	AA
chr5	34500000	35000000	6	0.058	A	0.057	A	AA
chr5	35000000	35500000	2	-0.054	B	-0.054	B	BB
chr5	35500000	36000000	4	-0.048	B	-0.043	B	BB
chr5	36000000	36500000	6	0.057	A	0.057	A	AA
chr5	36500000	37000000	2	0.062	A	0.059	A	AA
chr5	37000000	37500000	4	0.063	A	0.059	A	AA
chr5	37500000	38000000	2	0.054	A	0.057	A	AA
chr5	38500000	39000000	3	0.051	A	0.052	A	AA
chr5	39000000	39500000	4	0.054	A	0.053	A	AA
chr5	40000000	40500000	0	-0.009	B	0.009	A	BA
chr5	40500000	41000000	7	0.048	A	0.047	A	AA
chr5	41000000	41500000	3	-0.048	B	-0.055	B	BB
chr5	42000000	42500000	1	-0.054	B	-0.056	B	BB
chr5	43000000	43500000	7	0.057	A	0.051	A	AA
chr5	43500000	44000000	3	-0.043	B	-0.048	B	BB
chr5	44000000	44500000	1	-0.054	B	-0.054	B	BB
chr5	44500000	45000000	1	-0.053	B	-0.052	B	BB
chr5	45000000	45500000	1	-0.054	B	-0.053	B	BB
chr5	45500000	46000000	1	-0.051	B	-0.052	B	BB
chr5	46000000	46500000	0	-0.043	B	-0.051	B	BB
chr5	46500000	47000000	0	0.005	A	-0.051	B	AB
chr5	47000000	47500000	0	-0.028	B	-0.048	B	BB
chr5	50000000	50500000	1	-0.049	B	-0.054	B	BB
chr5	50500000	51000000	1	-0.055	B	-0.055	B	BB
chr5	51000000	51500000	1	-0.053	B	-0.057	B	BB
chr5	51500000	52000000	0	-0.044	B	-0.052	B	BB
chr5	52000000	52500000	0	-0.062	B	-0.059	B	BB
chr5	52500000	53000000	3	-0.046	B	-0.046	B	BB
chr5	53000000	53500000	3	0.06	A	0.058	A	AA
chr5	53500000	54000000	2	0.053	A	0.055	A	AA
chr5	54000000	54500000	2	0.054	A	0.058	A	AA
chr5	54500000	55000000	2	0.06	A	0.059	A	AA
chr5	55000000	55500000	10	0.062	A	0.059	A	AA
chr5	55500000	56000000	5	0.063	A	0.059	A	AA
chr5	56000000	56500000	1	0.063	A	0.059	A	AA
chr5	56500000	57000000	4	0.063	A	0.059	A	AA
chr5	57000000	57500000	2	0.063	A	0.059	A	AA
chr5	57500000	58000000	0	0.061	A	0.059	A	AA
chr5	58000000	58500000	2	0.061	A	0.059	A	AA
chr5	60000000	60500000	1	-0.058	B	-0.055	B	BB
chr5	61000000	61500000	3	0.063	A	0.059	A	AA
chr5	61500000	62000000	1	0.062	A	0.059	A	AA
chr5	62000000	62500000	3	0.06	A	0.056	A	AA
chr5	62500000	63000000	3	-0.062	B	-0.059	B	BB
chr5	63000000	63500000	0	-0.064	B	-0.06	B	BB
chr5	63500000	64000000	1	-0.064	B	-0.06	B	BB
chr5	64000000	64500000	1	-0.063	B	-0.06	B	BB
chr5	64500000	65000000	4	-0.052	B	-0.054	B	BB
chr5	65000000	65500000	2	-0.054	B	-0.047	B	BB
chr5	65500000	66000000	8	0.063	A	0.059	A	AA
chr5	66000000	66500000	2	0.061	A	0.059	A	AA
chr5	66500000	67000000	1	0.061	A	0.059	A	AA
chr5	67000000	67500000	2	0.064	A	0.059	A	AA
chr5	67500000	68000000	0	0.063	A	0.059	A	AA
chr5	68000000	68500000	1	0.064	A	0.059	A	AA
chr5	68500000	69000000	0	0.064	A	0.059	A	AA
chr5	69000000	69500000	11	0.063	A	0.058	A	AA
chr5	69500000	70000000	2	0.061	A	0.057	A	AA
chr5	70000000	70500000	2	0.05	A	0.057	A	AA
chr5	70500000	71000000	3	0.051	A	0.057	A	AA
chr5	71000000	71500000	3	0.051	A	0.056	A	AA
chr5	71500000	72000000	3	0.062	A	0.058	A	AA
chr5	72000000	72500000	4	0.063	A	0.058	A	AA
chr5	72500000	73000000	3	0.063	A	0.058	A	AA
chr5	73000000	73500000	5	0.063	A	0.058	A	AA
chr5	73500000	74000000	4	0.063	A	0.058	A	AA
chr5	74000000	74500000	0	0.063	A	0.058	A	AA
chr5	74500000	75000000	5	0.063	A	0.058	A	AA
chr5	75000000	75500000	4	0.062	A	0.058	A	AA
chr5	76500000	77000000	6	0.049	A	0.056	A	AA
chr5	77000000	77500000	6	0.057	A	0.056	A	AA
chr5	77500000	78000000	3	0.056	A	0.058	A	AA
chr5	78000000	78500000	3	0.063	A	0.059	A	AA
chr5	78500000	79000000	3	0.063	A	0.059	A	AA
chr5	79000000	79500000	5	0.063	A	0.059	A	AA
chr5	79500000	80000000	5	0.062	A	0.059	A	AA
chr5	80000000	80500000	5	0.063	A	0.059	A	AA
chr5	80500000	81000000	5	0.062	A	0.059	A	AA
chr5	81000000	81500000	5	0.062	A	0.059	A	AA
chr5	81500000	82000000	2	0.059	A	0.058	A	AA
chr5	82500000	83000000	0	-0.058	B	-0.056	B	BB
chr5	83000000	83500000	3	-0.044	B	-0.05	B	BB
chr5	83500000	84000000	3	-0.058	B	-0.058	B	BB
chr5	84000000	84500000	1	-0.061	B	-0.057	B	BB
chr5	84500000	85000000	0	-0.064	B	-0.06	B	BB
chr5	85000000	85500000	0	-0.064	B	-0.06	B	BB
chr5	85500000	86000000	0	-0.063	B	-0.06	B	BB
chr5	86000000	86500000	0	-0.064	B	-0.059	B	BB
chr5	86500000	87000000	1	-0.061	B	-0.058	B	BB
chr5	87000000	87500000	2	-0.016	B	-0.018	B	BB
chr5	87500000	88000000	0	-0.062	B	-0.059	B	BB
chr5	88000000	88500000	1	-0.061	B	-0.059	B	BB
chr5	88500000	89000000	1	-0.062	B	-0.059	B	BB
chr5	89000000	89500000	0	-0.059	B	-0.059	B	BB
chr5	89500000	90000000	0	-0.058	B	-0.059	B	BB
chr5	90000000	90500000	3	-0.042	B	-0.052	B	BB
chr5	90500000	91000000	3	-0.052	B	-0.054	B	BB
chr5	91000000	91500000	2	0.032	A	0.006	A	AA
chr5	91500000	92000000	0	-0.063	B	-0.059	B	BB
chr5	92000000	92500000	0	-0.063	B	-0.06	B	BB
chr5	92500000	93000000	0	-0.061	B	-0.058	B	BB
chr5	93000000	93500000	0	0.007	A	-0.02	B	AB
chr5	93500000	94000000	3	-0.043	B	-0.052	B	BB
chr5	94000000	94500000	2	-0.038	B	-0.055	B	BB
chr5	94500000	95000000	3	-0.047	B	-0.054	B	BB
chr5	95000000	95500000	3	-0.058	B	-0.057	B	BB
chr5	95500000	96000000	8	0.063	A	0.059	A	AA
chr5	96000000	96500000	1	0.062	A	0.059	A	AA
chr5	96500000	97000000	4	0.064	A	0.059	A	AA
chr5	97000000	97500000	3	-0.012	B	-0.046	B	BB
chr5	97500000	98000000	0	-0.054	B	-0.059	B	BB
chr5	98000000	98500000	0	-0.052	B	-0.056	B	BB
chr5	98500000	99000000	2	-0.037	B	-0.054	B	BB
chr5	99000000	99500000	0	-0.063	B	-0.059	B	BB
chr5	99500000	100000000	0	-0.064	B	-0.06	B	BB
chr5	100000000	100500000	0	-0.062	B	-0.06	B	BB
chr5	100500000	101000000	2	-0.057	B	-0.057	B	BB
chr5	101000000	101500000	0	-0.063	B	-0.06	B	BB
chr5	101500000	102000000	0	-0.063	B	-0.06	B	BB
chr5	102000000	102500000	2	-0.062	B	-0.059	B	BB
chr5	102500000	103000000	1	-0.02	B	-0.029	B	BB
chr5	103000000	103500000	4	-0.051	B	-0.051	B	BB
chr5	103500000	104000000	1	-0.062	B	-0.059	B	BB
chr5	104000000	104500000	0	-0.062	B	-0.06	B	BB
chr5	104500000	105000000	0	-0.063	B	-0.06	B	BB
chr5	105000000	105500000	0	-0.063	B	-0.06	B	BB
chr5	105500000	106000000	0	-0.063	B	-0.059	B	BB
chr5	106000000	106500000	0	-0.059	B	-0.058	B	BB
chr5	106500000	107000000	0	-0.049	B	-0.055	B	BB
chr5	107500000	108000000	2	-0.015	B	-0.005	B	BB
chr5	108000000	108500000	1	-0.053	B	-0.05	B	BB
chr5	108500000	109000000	1	0.004	A	-0.014	B	AB
chr5	109000000	109500000	2	-0.039	B	-0.012	B	BB
chr5	109500000	110000000	1	-0.044	B	-0.041	B	BB
chr5	110000000	110500000	1	-0.063	B	-0.06	B	BB
chr5	110500000	111000000	2	-0.06	B	-0.053	B	BB
chr5	111000000	111500000	4	-0.029	B	-0.04	B	BB
chr5	111500000	112000000	2	0.017	A	0.013	A	AA
chr5	112000000	112500000	1	0.057	A	0.055	A	AA
chr5	112500000	113000000	5	0.06	A	0.057	A	AA
chr5	113500000	114000000	1	-0.062	B	-0.058	B	BB
chr5	114000000	114500000	1	-0.063	B	-0.06	B	BB
chr5	114500000	115000000	0	-0.062	B	-0.06	B	BB
chr5	115000000	115500000	3	-0.045	B	-0.05	B	BB
chr5	115500000	116000000	8	-0.04	B	-0.051	B	BB
chr5	116000000	116500000	4	-0.057	B	-0.056	B	BB
chr5	116500000	117000000	1	-0.06	B	-0.059	B	BB
chr5	117000000	117500000	0	-0.062	B	-0.059	B	BB
chr5	117500000	118000000	0	-0.063	B	-0.059	B	BB
chr5	118000000	118500000	0	-0.059	B	-0.059	B	BB
chr5	118500000	119000000	1	-0.062	B	-0.059	B	BB
chr5	119000000	119500000	3	-0.002	B	-0.019	B	BB
chr5	119500000	120000000	2	-0.06	B	-0.058	B	BB
chr5	120000000	120500000	1	-0.055	B	-0.056	B	BB
chr5	120500000	121000000	1	-0.059	B	-0.057	B	BB
chr5	121000000	121500000	0	-0.06	B	-0.058	B	BB
chr5	121500000	122000000	2	-0.059	B	-0.056	B	BB
chr5	122000000	122500000	5	0.016	A	0.018	A	AA
chr5	123500000	124000000	1	0.056	A	0.057	A	AA
chr5	124000000	124500000	0	0.057	A	0.056	A	AA
chr5	124500000	125000000	1	0.062	A	0.058	A	AA
chr5	125000000	125500000	0	0.06	A	0.058	A	AA
chr5	125500000	126000000	0	0.059	A	0.058	A	AA
chr5	126000000	126500000	1	0.061	A	0.058	A	AA
chr5	126500000	127000000	5	0.059	A	0.057	A	AA
chr5	128000000	128500000	2	0.011	A	-0.009	B	AB
chr5	128500000	129000000	2	-0.059	B	-0.056	B	BB
chr5	129000000	129500000	3	-0.062	B	-0.059	B	BB
chr5	129500000	130000000	3	-0.061	B	-0.059	B	BB
chr5	130000000	130500000	1	-0.058	B	-0.057	B	BB
chr5	130500000	131000000	0	-0.058	B	-0.057	B	BB
chr5	131000000	131500000	5	0.007	A	0.014	A	AA
chr5	131500000	132000000	6	0.043	A	0.052	A	AA
chr5	132000000	132500000	9	0.061	A	0.058	A	AA
chr5	132500000	133000000	15	0.062	A	0.058	A	AA
chr5	133000000	133500000	3	0.061	A	0.058	A	AA
chr5	133500000	134000000	3	0.061	A	0.057	A	AA
chr5	134000000	134500000	8	0.061	A	0.057	A	AA
chr5	134500000	135000000	9	0.057	A	0.057	A	AA
chr5	135000000	135500000	6	0.06	A	0.057	A	AA
chr5	135500000	136000000	5	0.058	A	0.055	A	AA
chr5	136000000	136500000	4	0.017	A	0.047	A	AA
chr5	137000000	137500000	1	0.037	A	0.045	A	AA
chr5	137500000	138000000	6	0.052	A	0.056	A	AA
chr5	138000000	138500000	12	0.061	A	0.057	A	AA
chr5	138500000	139000000	5	0.059	A	0.056	A	AA
chr5	139000000	139500000	13	0.048	A	0.056	A	AA
chr5	139500000	140000000	4	0.061	A	0.057	A	AA
chr5	140000000	140500000	9	0.061	A	0.057	A	AA
chr5	140500000	141000000	30	0.044	A	0.052	A	AA
chr5	141500000	142000000	32	0.062	A	0.058	A	AA
chr5	142000000	142500000	3	0.063	A	0.059	A	AA
chr5	142500000	143000000	2	0.062	A	0.058	A	AA
chr5	143000000	143500000	2	0.056	A	0.055	A	AA
chr5	143500000	144000000	1	0.052	A	0.051	A	AA
chr5	144000000	144500000	2	-0.055	B	-0.052	B	BB
chr5	144500000	145000000	0	-0.062	B	-0.059	B	BB
chr5	145000000	145500000	1	-0.059	B	-0.057	B	BB
chr5	145500000	146000000	3	-0.032	B	-0.048	B	BB
chr5	146000000	146500000	7	0.053	A	0.041	A	AA
chr5	146500000	147000000	3	-0.036	B	-0.039	B	BB
chr5	147000000	147500000	3	-0.055	B	-0.055	B	BB
chr5	147500000	148000000	5	-0.043	B	-0.053	B	BB
chr5	148500000	149000000	3	0.043	A	0.053	A	AA
chr5	149000000	149500000	7	0.062	A	0.059	A	AA
chr5	149500000	150000000	6	0.062	A	0.059	A	AA
chr5	150000000	150500000	12	0.063	A	0.059	A	AA
chr5	150500000	151000000	8	0.061	A	0.059	A	AA
chr5	151000000	151500000	8	0.061	A	0.058	A	AA
chr5	152000000	152500000	1	-0.059	B	-0.057	B	BB
chr5	152500000	153000000	0	-0.056	B	-0.057	B	BB
chr5	153000000	153500000	1	-0.061	B	-0.056	B	BB
chr5	153500000	154000000	2	-0.051	B	-0.055	B	BB
chr5	154000000	154500000	5	0.012	A	-0.024	B	AB
chr5	154500000	155000000	5	0.044	A	0.041	A	AA
chr5	155000000	155500000	1	-0.05	B	-0.053	B	BB
chr5	155500000	156000000	1	-0.055	B	-0.057	B	BB
chr5	156000000	156500000	1	-0.057	B	-0.057	B	BB
chr5	156500000	157000000	3	-0.057	B	-0.057	B	BB
chr5	157000000	157500000	9	-0.038	B	-0.041	B	BB
chr5	157500000	158000000	6	0.033	A	0.005	A	AA
chr5	158000000	158500000	0	-0.05	B	-0.056	B	BB
chr5	158500000	159000000	1	-0.056	B	-0.057	B	BB
chr5	159500000	160000000	1	0.061	A	0.057	A	AA
chr5	160000000	160500000	8	0.057	A	0.05	A	AA
chr5	160500000	161000000	1	-0.048	B	-0.054	B	BB
chr5	161000000	161500000	1	-0.056	B	-0.056	B	BB
chr5	161500000	162000000	3	-0.057	B	-0.056	B	BB
chr5	162000000	162500000	1	-0.055	B	-0.057	B	BB
chr5	162500000	163000000	0	-0.037	B	-0.056	B	BB
chr5	163000000	163500000	3	-0.032	B	-0.051	B	BB
chr5	163500000	164000000	1	-0.045	B	-0.052	B	BB
chr5	164000000	164500000	0	-0.057	B	-0.056	B	BB
chr5	164500000	165000000	0	-0.052	B	-0.057	B	BB
chr5	165000000	165500000	0	-0.05	B	-0.054	B	BB
chr5	165500000	166000000	0	-0.052	B	-0.056	B	BB
chr5	166000000	166500000	0	-0.054	B	-0.057	B	BB
chr5	166500000	167000000	0	-0.041	B	-0.056	B	BB
chr5	167000000	167500000	1	-0.056	B	-0.056	B	BB
chr5	167500000	168000000	1	-0.012	B	-0.019	B	BB
chr5	168000000	168500000	3	0.033	A	0.003	A	AA
chr5	169000000	169500000	1	-0.002	B	-0.006	B	BB
chr5	170000000	170500000	6	0.013	A	-0.01	B	AB
chr5	171500000	172000000	2	0.063	A	0.06	A	AA
chr5	172000000	172500000	5	0.064	A	0.06	A	AA
chr5	172500000	173000000	5	0.065	A	0.06	A	AA
chr5	173000000	173500000	5	0.062	A	0.06	A	AA
chr5	173500000	174000000	3	0.061	A	0.058	A	AA
chr5	175000000	175500000	2	-0.038	B	-0.038	B	BB
chr5	175500000	176000000	4	0.059	A	0.058	A	AA
chr5	176000000	176500000	10	0.063	A	0.059	A	AA
chr5	176500000	177000000	10	0.064	A	0.06	A	AA
chr5	177000000	177500000	16	0.064	A	0.059	A	AA
chr5	177500000	178000000	7	0.063	A	0.059	A	AA
chr5	178000000	178500000	7	0.064	A	0.058	A	AA
chr5	178500000	179000000	7	0.058	A	0.054	A	AA
chr5	179000000	179500000	3	0.014	A	0.024	A	AA
chr5	179500000	180000000	12	0.063	A	0.059	A	AA
chr5	180000000	180500000	5	0.061	A	0.058	A	AA
chr5	180500000	181000000	8	0.058	A	0.058	A	AA
chr5	181000000	181500000	9	0.061	A	0.058	A	AA
chr6	3000000	3500000	7	0.062	A	0.06	A	AA
chr6	3500000	4000000	2	0.062	A	0.06	A	AA
chr6	4000000	4500000	4	0.062	A	0.06	A	AA
chr6	4500000	5000000	2	0.06	A	0.06	A	AA
chr6	5000000	5500000	4	0.037	A	0.051	A	AA
chr6	5500000	6000000	2	-0.057	B	-0.054	B	BB
chr6	6000000	6500000	2	-0.059	B	-0.058	B	BB
chr6	6500000	7000000	1	0.009	A	0.043	A	AA
chr6	7000000	7500000	4	0.058	A	0.057	A	AA
chr6	7500000	8000000	5	0.022	A	0.049	A	AA
chr6	8000000	8500000	5	-0.05	B	-0.056	B	BB
chr6	8500000	9000000	0	-0.06	B	-0.059	B	BB
chr6	9000000	9500000	0	-0.055	B	-0.057	B	BB
chr6	9500000	10000000	0	-0.058	B	-0.058	B	BB
chr6	10000000	10500000	2	0.008	A	-0.023	B	AB
chr6	10500000	11000000	10	0.036	A	0.024	A	AA
chr6	11000000	11500000	4	0.057	A	0.055	A	AA
chr6	11500000	12000000	2	0.052	A	0.054	A	AA
chr6	12000000	12500000	2	0.045	A	0.052	A	AA
chr6	12500000	13000000	1	-0.047	B	-0.038	B	BB
chr6	13000000	13500000	3	-0.015	B	0.029	A	BA
chr6	14500000	15000000	0	0.061	A	0.06	A	AA
chr6	15000000	15500000	1	0.061	A	0.059	A	AA
chr6	18000000	18500000	5	0.049	A	0.055	A	AA
chr6	18500000	19000000	0	-0.054	B	-0.056	B	BB
chr6	19000000	19500000	0	-0.055	B	-0.054	B	BB
chr6	19500000	20000000	1	-0.049	B	-0.053	B	BB
chr6	20000000	20500000	2	0.036	A	0.014	A	AA
chr6	20500000	21000000	1	0.053	A	0.042	A	AA
chr6	21000000	21500000	1	0.04	A	0.025	A	AA
chr6	21500000	22000000	1	-0.016	B	-0.036	B	BB
chr6	22000000	22500000	1	-0.057	B	-0.057	B	BB
chr6	22500000	23000000	1	-0.06	B	-0.059	B	BB
chr6	23000000	23500000	0	-0.061	B	-0.06	B	BB
chr6	23500000	24000000	0	-0.061	B	-0.06	B	BB
chr6	24000000	24500000	6	-0.058	B	-0.058	B	BB
chr6	24500000	25000000	9	0.054	A	0.054	A	AA
chr6	25000000	25500000	2	0.057	A	0.058	A	AA
chr6	25500000	26000000	9	0.054	A	0.058	A	AA
chr6	26000000	26500000	39	0.062	A	0.059	A	AA
chr6	26500000	27000000	4	0.061	A	0.059	A	AA
chr6	27000000	27500000	9	0.06	A	0.059	A	AA
chr6	27500000	28000000	18	0.06	A	0.059	A	AA
chr6	28000000	28500000	13	0.059	A	0.059	A	AA
chr6	28500000	29000000	5	0.055	A	0.058	A	AA
chr6	29000000	29500000	14	-0.041	B	-0.031	B	BB
chr6	29500000	30000000	9	0.056	A	0.058	A	AA
chr6	30500000	31000000	20	0.061	A	0.059	A	AA
chr6	31000000	31500000	12	0.062	A	0.059	A	AA
chr6	31500000	32000000	53	0.06	A	0.059	A	AA
chr6	32000000	32500000	20	0.059	A	0.058	A	AA
chr6	32500000	33000000	16	0.059	A	0.058	A	AA
chr6	33000000	33500000	23	0.061	A	0.059	A	AA
chr6	33500000	34000000	6	0.061	A	0.059	A	AA
chr6	34000000	34500000	7	0.061	A	0.058	A	AA
chr6	34500000	35000000	7	0.06	A	0.058	A	AA
chr6	35000000	35500000	10	0.06	A	0.058	A	AA
chr6	35500000	36000000	9	0.06	A	0.058	A	AA
chr6	36000000	36500000	10	0.06	A	0.058	A	AA
chr6	36500000	37000000	9	0.061	A	0.059	A	AA
chr6	37000000	37500000	7	0.061	A	0.059	A	AA
chr6	37500000	38000000	2	0.06	A	0.059	A	AA
chr6	41000000	41500000	11	0.062	A	0.06	A	AA
chr6	41500000	42000000	12	0.062	A	0.06	A	AA
chr6	42000000	42500000	8	0.061	A	0.059	A	AA
chr6	42500000	43000000	11	0.062	A	0.059	A	AA
chr6	43000000	43500000	18	0.061	A	0.059	A	AA
chr6	43500000	44000000	11	0.062	A	0.06	A	AA
chr6	44000000	44500000	15	0.062	A	0.06	A	AA
chr6	44500000	45000000	1	0.057	A	0.058	A	AA
chr6	45000000	45500000	2	0.058	A	0.058	A	AA
chr6	45500000	46000000	2	0.061	A	0.059	A	AA
chr6	46000000	46500000	4	0.002	A	0.005	A	AA
chr6	46500000	47000000	8	0.052	A	0.052	A	AA
chr6	47000000	47500000	3	0.061	A	0.059	A	AA
chr6	47500000	48000000	5	0.054	A	0.051	A	AA
chr6	48000000	48500000	1	0.04	A	0.004	A	AA
chr6	48500000	49000000	0	0.041	A	0.013	A	AA
chr6	49000000	49500000	3	-0.003	B	-0.052	B	BB
chr6	49500000	50000000	10	-0.056	B	-0.059	B	BB
chr6	50000000	50500000	2	-0.058	B	-0.059	B	BB
chr6	50500000	51000000	2	-0.06	B	-0.059	B	BB
chr6	51000000	51500000	0	-0.058	B	-0.059	B	BB
chr6	51500000	52000000	1	-0.052	B	-0.058	B	BB
chr6	52000000	52500000	7	0.051	A	-0.018	B	AB
chr6	52500000	53000000	8	0.062	A	0.059	A	AA
chr6	53500000	54000000	4	0.063	A	0.06	A	AA
chr6	54000000	54500000	2	0.053	A	0.05	A	AA
chr6	54500000	55000000	1	0.054	A	0.056	A	AA
chr6	55000000	55500000	3	0.033	A	0.038	A	AA
chr6	55500000	56000000	2	0.057	A	0.056	A	AA
chr6	56000000	56500000	2	0.062	A	0.059	A	AA
chr6	56500000	57000000	2	0.062	A	0.06	A	AA
chr6	57000000	57500000	6	0.061	A	0.059	A	AA
chr6	57500000	58000000	1	-0.044	B	-0.051	B	BB
chr6	58000000	58500000	0	-0.056	B	-0.057	B	BB
chr6	59000000	59500000	0	0.02	A	-0.027	B	AB
chr6	60000000	60500000	0	-0.058	B	-0.057	B	BB
chr6	60500000	61000000	0	-0.059	B	-0.058	B	BB
chr6	61000000	61500000	0	-0.059	B	-0.058	B	BB
chr6	61500000	62000000	1	-0.059	B	-0.058	B	BB
chr6	62000000	62500000	1	-0.059	B	-0.058	B	BB
chr6	62500000	63000000	0	-0.06	B	-0.057	B	BB
chr6	63000000	63500000	2	-0.056	B	-0.057	B	BB
chr6	64000000	64500000	1	-0.058	B	-0.058	B	BB
chr6	64500000	65000000	1	-0.058	B	-0.058	B	BB
chr6	65000000	65500000	1	-0.06	B	-0.058	B	BB
chr6	65500000	66000000	1	-0.059	B	-0.058	B	BB
[truncated: 2,970 more rows]
