# Supplementary material for: Human papillomavirus genomes associate with active host chromatin during persistent viral infection
Source: PLoS Pathog. 2025 Sep 2;21(9):e1013454. doi: 10.1371/journal.ppat.1013454 (PMC12440168; doi:10.1371/journal.ppat.1013454)
Supplement: S8 Table — (XLSX) [file ppat.1013454.s010.xlsx]

## Sheet: Table S8_Super-enhancers
Table S8. Super-enhancers profiled in W12 HPV16-positive cervical keratinocytes [Warburton, 2021]
Genomic coordinates of super-enhancers were converted from human reference genome hg19 to hg38 using LiftOver
https://genome.ucsc.edu/cgi-bin/hgLiftOver
chrom (hg38)	SE start	SE end	Size (bp)
chr1	8042581	8098558	55977
chr1	8154024	8239044	85020
chr1	24316576	24323857	7281
chr1	24363320	24390376	27056
chr1	26854687	26865546	10859
chr1	32754396	32761819	7423
chr1	43007278	43023143	15865
chr1	61317493	61339524	22031
chr1	93678794	93703987	25193
chr1	93773476	93781605	8129
chr1	94619913	94624215	4302
chr1	94642388	94658578	16190
chr1	115771838	115795579	23741
chr1	148894759	148902132	7373
chr1	150560812	150580225	19413
chr1	151988562	152001948	13386
chr1	152023761	152051672	27911
chr1	152930381	152954648	24267
chr1	153563571	153568799	5228
chr1	153608299	153617347	9048
chr1	156100145	156130462	30317
chr1	156746154	156752378	6224
chr1	181099577	181119761	20184
chr1	182084822	182102288	17466
chr1	200640611	200675849	35238
chr1	201274807	201312798	37991
chr1	207002158	207033238	31080
chr1	209354628	209435959	81331
chr1	209805094	209828000	22906
chr1	214439340	214447900	8560
chr1	214466440	214478419	11979
chr1	221829343	221849245	19902
chr1	234522808	234540404	17596
chr1	234588744	234619265	30521
chr1	234654099	234660167	6068
chr1	234722209	234731963	9754
chr1	234971109	234998798	27689
chr10	3755019	3786850	31831
chr10	3805232	3825969	20737
chr10	4661736	4687904	26168
chr10	72243823	72278518	34695
chr10	72291237	72337814	46577
chr10	93436535	93446698	10163
chr10	95263335	95295981	32646
chr10	103869559	103917366	47807
chr10	104116001	104122764	6763
chr10	104317730	104350471	32741
chr10	106422879	106441958	19079
chr10	110851454	110873559	22105
chr10	114515789	114527127	11338
chr10	116426968	116440461	13493
chr10	122084972	122127652	42680
chr10	122292792	122339524	46732
chr11	1826862	1845895	19033
chr11	1863029	1879947	16918
chr11	9564850	9577349	12499
chr11	12166697	12190984	24287
chr11	12675364	12695803	20439
chr11	13159296	13170158	10862
chr11	15963892	15971061	7169
chr11	20010162	20036199	26037
chr11	26572436	26585749	13313
chr11	34621067	34665482	44415
chr11	34748401	34758484	10083
chr11	57776047	57801753	25706
chr11	61966542	61974070	7528
chr11	62543081	62556375	13294
chr11	64303699	64342483	38784
chr11	65417789	65430094	12305
chr11	65471474	65507803	36329
chr11	67302378	67317779	15401
chr11	68009041	68017668	8627
chr11	102222245	102227401	5156
chr11	102304679	102318446	13767
chr11	114147626	114198946	51320
chr11	118251948	118277592	25644
chr11	118907808	118930325	22517
chr11	119680738	119702447	21709
chr11	120121625	120138748	17123
chr11	126384881	126406603	21722
chr11	129636153	129645596	9443
chr12	6199802	6230304	30502
chr12	6371608	6385004	13396
chr12	13097715	13104603	6888
chr12	13164500	13200265	35765
chr12	27330871	27344485	13614
chr12	27967226	28001160	33934
chr12	28019040	28035880	16840
chr12	28124787	28145301	20514
chr12	46369783	46390835	21052
chr12	46429821	46474113	44292
chr12	46546539	46563630	17091
chr12	46659919	46679378	19459
chr12	52142912	52176160	33248
chr12	52208239	52248682	40443
chr12	52277126	52281754	4628
chr12	52491973	52496959	4986
chr12	52518222	52525951	7729
chr12	52859678	52880231	20553
chr12	59039955	59080308	40353
chr12	65630715	65657255	26540
chr12	75640574	75661869	21295
chr12	75682855	75724145	41290
chr12	94615090	94624172	9082
chr12	95200809	95218427	17618
chr12	108689984	108702312	12328
chr12	122886648	122896010	9362
chr12	124913738	124940166	26428
chr13	73325332	73340744	15412
chr13	73354865	73371488	16623
chr13	73420331	73435270	14939
chr13	73700598	73716248	15650
chr13	79481314	79493877	12563
chr13	109145717	109161641	15924
chr13	109235739	109271672	35933
chr14	37567112	37594423	27311
chr14	49950233	49972124	21891
chr14	49999271	50014311	15040
chr14	68544542	68553341	8799
chr14	68785837	68796399	10562
chr14	74566277	74573577	7300
chr14	75221625	75299993	78368
chr15	39172249	39206257	34008
chr15	52068723	52097634	28911
chr15	60390690	60409197	18507
chr15	68256707	68279737	23030
chr15	89496808	89517511	20703
chr15	91940640	91966574	25934
chr15	100712231	100728317	16086
chr16	2768116	2778342	10226
chr16	4922946	4946037	23091
chr16	55556983	55572653	15670
chr16	67390892	67407101	16209
chr16	68644812	68669726	24914
chr16	70684473	70716032	31559
chr16	81521394	81533120	11726
chr16	87777986	87808879	30893
chr17	2393042	2407859	14817
chr17	17010085	17029958	19873
chr17	40484549	40548620	64071
chr17	40900794	40916777	15983
chr17	40951528	40958886	7358
chr17	41498878	41528400	29522
chr17	41578951	41589299	10348
chr17	41616820	41629072	12252
chr17	41642456	41667240	24784
chr17	41772305	41801360	29055
chr17	43443909	43469781	25872
chr17	45147251	45173168	25917
chr17	45576151	45585383	9232
chr17	59828214	59846921	18707
chr17	75683521	75701241	17720
chr17	77279750	77289004	9254
chr17	81086338	81097164	10826
chr17	82273082	82301963	28881
chr17	82835876	82859980	24104
chr17	82873286	82889923	16637
chr18	3447127	3452998	5871
chr18	9638551	9674558	36007
chr18	40866320	40877783	11463
chr18	54246920	54270709	23789
chr18	58262849	58289796	26947
chr18	63421923	63455346	33423
chr18	63469761	63479879	10118
chr18	63866589	63888986	22397
chr19	6056114	6110185	54071
chr19	12778665	12794589	15924
chr19	13150228	13164809	14581
chr19	13839369	13862257	22888
chr19	38647835	38659733	11898
chr19	38674259	38687788	13529
chr19	39390499	39412451	21952
chr19	45443171	45469659	26488
chr2	9894822	9905894	11072
chr2	20208591	20237388	28797
chr2	28360185	28396670	36485
chr2	28583719	28662788	79069
chr2	43071601	43088783	17182
chr2	54557548	54575849	18301
chr2	55838571	55863070	24499
chr2	67446476	67465567	19091
chr2	112793740	112814902	21162
chr2	121154259	121199842	45583
chr2	121489004	121507285	18281
chr2	150125347	150143902	18555
chr2	150477334	150487778	10444
chr2	160198867	160242582	43715
chr2	162231703	162247651	15948
chr2	172213709	172232781	19072
chr2	172428401	172462189	33788
chr2	201116153	201135459	19306
chr2	212902236	212915692	13456
chr2	218271456	218295369	23913
chr2	226115195	226138177	22982
chr2	238285142	238291840	6698
chr20	1475100	1501737	26637
chr20	3795903	3821178	25275
chr20	14280256	14290274	10018
chr20	14984556	15006634	22078
chr20	15038827	15049350	10523
chr20	17557050	17572498	15448
chr20	19733874	19760411	26537
chr20	23082711	23102459	19748
chr20	23135889	23163773	27884
chr20	25222589	25251697	29108
chr20	31560240	31574410	14170
chr20	31587441	31612232	24791
chr20	31704539	31723935	19396
chr20	35302389	35312094	9705
chr20	35870715	35885410	14695
chr20	37524813	37528793	3980
chr20	45336801	45359701	22900
chr20	47304463	47336793	32330
chr20	47350755	47373412	22657
chr20	47908755	47929917	21162
chr20	50413671	50442804	29133
chr20	50837449	50849609	12160
chr20	53583012	53596479	13467
chr20	53735746	53748694	12948
chr20	59820068	59838123	18055
chr20	59959911	59973478	13567
chr20	62349898	62387689	37791
chr20	62643268	62658405	15137
chr21	38751892	38809045	57153
chr21	38897666	38915045	17379
chr21	43396095	43461239	65144
chr21	43476276	43524206	47930
chr21	43584062	43622874	38812
chr22	30822031	30845122	23091
chr22	32986016	33002131	16115
chr22	36325406	36335947	10541
chr22	46043452	46085969	42517
chr22	49934185	49952536	18351
chr3	4976166	4995973	19807
chr3	30594873	30609823	14950
chr3	52044341	52067229	22888
chr3	111729814	111763353	33539
chr3	149366172	149389076	22904
chr3	151304785	151320784	15999
chr3	156810790	156827415	16625
chr3	177589064	177603251	14187
chr3	183284016	183296706	12690
chr3	189823731	189843856	20125
chr3	189897348	189916094	18746
chr3	189936067	189950191	14124
chr4	15884305	15922472	38167
chr4	38664448	38675068	10620
chr4	69707589	69728211	20622
chr4	86831212	86849247	18035
chr5	1883122	1888488	5366
chr5	1935451	1975871	40420
chr5	53318237	53365665	47428
chr5	59742664	59800365	57701
chr5	66988826	67022148	33322
chr5	67245780	67270716	24936
chr5	96701920	96718713	16793
chr5	107455116	107479135	24019
chr5	134503258	134528073	24815
chr5	148965618	148997533	31915
chr5	149113786	149141334	27548
chr5	149549053	149563668	14615
chr5	151613088	151633400	20312
chr5	159207007	159230932	23925
chr5	167802515	167822094	19579
chr5	172730835	172744812	13977
chr5	172763667	172778992	15325
chr5	172849833	172872328	22495
chr5	172896609	172906360	9751
chr6	6802025	6826469	24444
chr6	7531824	7547008	15184
chr6	10402604	10452288	49684
chr6	12313092	12329231	16139
chr6	24997007	25027414	30407
chr6	26020287	26057166	36879
chr6	30875392	30886518	11126
chr6	32967682	32973784	6102
chr6	35596591	35605945	9354
chr6	35723544	35734029	10485
chr6	56640670	56665488	24818
chr6	87700635	87732582	31947
chr6	105592247	105602798	10551
chr6	106736240	106752771	16531
chr6	129489411	129501965	12554
chr6	137011495	137029067	17572
chr6	138028145	138037186	9041
chr6	138086537	138109471	22934
chr6	143324460	143340162	15702
chr6	149887070	149900549	13479
chr6	150250226	150273260	23034
chr6	158847880	158855157	7277
chr7	830561	836507	5946
chr7	5418060	5430818	12758
chr7	17672961	17697785	24824
chr7	20329688	20354646	24958
chr7	41106955	41118791	11836
chr7	43567629	43586646	19017
chr7	43635306	43651213	15907
chr7	48081642	48090313	8671
chr7	54944065	54969181	25116
chr7	76291285	76307707	16422
chr7	106058316	106072637	14321
chr7	116258692	116285431	26739
chr7	116499085	116527932	28847
chr7	116669891	116693078	23187
chr7	129948556	129971184	22628
chr7	130883729	130916950	33221
chr8	29735943	29771818	35875
chr8	47351164	47384751	33587
chr8	48694463	48714191	19728
chr8	81539715	81552575	12860
chr8	85999513	86006473	6960
chr8	101423061	101446803	23742
chr8	102755795	102810391	54596
chr8	115660250	115669675	9425
chr8	127205289	127225753	20464
chr8	127292249	127300527	8278
chr8	127387600	127406788	19188
chr8	127660758	127673000	12242
chr8	127733095	127742947	9852
chr8	140717408	140727632	10224
chr8	143937111	143957388	20277
chr8	143985992	144005941	19949
chr9	571405	607704	36299
chr9	672439	706989	34550
chr9	33159133	33167127	7994
chr9	70412242	70421682	9440
chr9	73131638	73154970	23332
chr9	92706149	92724835	18686
chr9	95004380	95020259	15879
chr9	108040409	108058664	18255
chr9	108541325	108569521	28196
chr9	129481287	129496629	15342
chr9	134355487	134380530	25043
chrX	43566007	43593083	27076
chrX	45768166	45790312	22146
chrX	46184332	46210473	26141
chrX	107672982	107748055	75073
chrX	108395416	108400962	5546
