# Supplementary material for: Human papillomavirus genomes associate with active host chromatin during persistent viral infection
Source: PLoS Pathog. 2025 Sep 2;21(9):e1013454. doi: 10.1371/journal.ppat.1013454 (PMC12440168; doi:10.1371/journal.ppat.1013454)
Supplement: S9 Table — (XLSX) [file ppat.1013454.s011.xlsx]

## Sheet: Table S9_GO Biological Process
Table S9. Enriched Biological Processes associated with 4C consensus peaks identified using GREAT analysis [McLean, 2010]
GO Biological Process	Binomial test over genomic regions					Hypergeometric test over genes					Gene Symbol (Observed gene hits)
	p-value	q-value (FDR)	Fold enrichment	Observed region hits	Region set coverage	q-value (FDR)	Fold enrichment	Observed gene hits	Total genes	Gene set coverage
Regulation of epidermis development	5.2746e-08	1.3609e-05	4.918	18	0.0485	1.5559e-05	5.4878	15	78	0.0228	CD109,ERRFI1,FERMT1,FST,GAL,GRHL2,H2AFY,MYSM1,NCOA3,ROCK1,RUNX1,SERPINB13,TGFB2,TP63,ZFP36L1
Cell proliferation	5.3022e-08	1.3418e-05	2.0741	61	0.1644	2.0929e-07	2.4376	58	679	0.0881	ADRA1B,ADRA1D,ALKBH3,AREG,BMP2,CCND1,CD180,CHRM4,CITED1,CITED2,DLG1,DMRT1,EGFR,EHF,ELF5,EPS8,ESR1,FERMT1,FZD6,GAB1,GLI3,GRHL2,HMGA2,IFNK,IGFBP3,IL12A,IL12B,ITGA2,KITLG,LGR4,LIPG,LRP6,MALT1,MAP3K20,MET,MXD1,PDK1,PPP1R8,RIPK2,RORA,ROS1,RUNX1,RYK,SALL4,SIX2,STAT1,TACSTD2,TGFB2,TGFBI,THPO,TNFSF18,TP63,TWIST1,TXN,UBE2V2,UBR5,WDR12,ZFP36L1
Regulation of keratinocyte differentiation	9.6044e-08	2.2569e-05	6.8659	13	0.035	8.2406e-05	7.5096	10	38	0.0152	CD109,ERRFI1,GRHL2,H2AFY,NCOA3,ROCK1,RUNX1,SERPINB13,TP63,ZFP36L1
Cell junction assembly	1.4065e-07	3.1369e-05	3.9779	21	0.0566	0.00061167	3.5935	17	135	0.0258	CLDN1,COL17A1,DLG1,ECT2,FN1,GRHL2,ITGA2,ITGA6,LAMA3,LAMC1,MYO9A,PDCD6IP,PTPRO,TJP1,TNS1,VMP1,WDR1
Extracellular matrix organization	4.2032e-07	8.3803e-05	2.7339	32	0.0863	2.5889e-05	2.8815	31	307	0.0471	ANXA2,APBB2,B4GALT1,CD44,COL12A1,COL4A6,CYP1B1,DPT,FERMT1,FN1,HAS2,HAS3,HSD17B12,ITGA2,ITGA6,ITGB1,ITGB6,ITGB8,LAMA3,LAMC1,MMP12,MMP3,PTK2,RECK,SMOC2,SULF2,TGFB2,TGFBI,THBS1,THSD4,TNFRSF11B
Extracellular structure organization	4.209e-07	8.2667e-05	2.7338	32	0.0863	2.7454e-05	2.8722	31	308	0.0471	ANXA2,APBB2,B4GALT1,CD44,COL12A1,COL4A6,CYP1B1,DPT,FERMT1,FN1,HAS2,HAS3,HSD17B12,ITGA2,ITGA6,ITGB1,ITGB6,ITGB8,LAMA3,LAMC1,MMP12,MMP3,PTK2,RECK,SMOC2,SULF2,TGFB2,TGFBI,THBS1,THSD4,TNFRSF11B
Morphogenesis of an epithelium	3.9112e-06	0.00055943	2.0691	45	0.1213	1.0632e-05	2.6709	38	406	0.0578	AREG,B4GALT1,BMP2,CD44,CITED1,DLG1,EDN1,EGFR,ESR1,FLRT3,FOXD1,FREM2,FZD6,GLI3,GRHL2,HIF1A,JAG1,KIF20B,LGR4,LRP6,LUZP1,MET,MMP12,MTHFD1L,MYO9A,NRP1,PODXL,RDH10,RHOB,SALL4,SHROOM3,SIX2,TACSTD2,TGFB2,TP63,TWIST1,VEGFC,WDR1
Regulation of epithelial cell differentiation	3.9548e-06	0.00055363	3.1098	22	0.0593	0.00045724	3.6752	17	132	0.0258	ARNTL,CCND1,CD109,CD24,CITED1,ERRFI1,GRHL2,H2AFY,JAG1,NCOA3,RHEB,ROCK1,RUNX1,SERPINB13,STAT1,TP63,ZFP36L1
Regulation of epidermal cell differentiation	6.6737e-06	0.00082074	4.6596	13	0.035	0.0022301	5.0064	10	57	0.0152	CD109,ERRFI1,GRHL2,H2AFY,NCOA3,ROCK1,RUNX1,SERPINB13,TP63,ZFP36L1
Liver regeneration	1.5016e-05	0.0016605	7.52	8	0.0216	0.011143	5.7073	7	35	0.0106	CCND1,CLDN1,EGFR,GLI3,RGN,SULF2,WDR35
Positive regulation of myeloid cell differentiation	1.8496e-05	0.0020115	3.9506	14	0.0377	0.0096074	3.7819	11	83	0.0167	HIF1A,IL12B,INHBA,JAG1,KITLG,RUNX1,STAT1,THPO,TRIB1,ZFP36L1,ZNF16
Cellular carbohydrate metabolic process	1.8904e-05	0.0020225	3.5257	16	0.0431	0.02498	2.7744	14	144	0.0213	ABHD10,AGL,B4GALT1,CALM1,EXT1,GNE,HAS2,HAS3,MOGAT1,PGM2L1,PPP1R3C,PRKAG2,RBKS,SLC2A1
Regulation of cytokine production	1.913e-05	0.00203	2.0639	39	0.1051	0.01372	1.8245	39	610	0.0593	ACE2,CD226,CD24,CD83,CYP1B1,ERRFI1,FERMT1,FN1,GATA6,HIF1A,IGF2BP2,IL12A,IL12B,INHBA,KLRK1,LGR4,MALT1,MMP12,OTUD7B,PDE4B,PIK3R1,POLR2H,PRNP,PTGER4,PUM2,RASGRP1,RIPK2,RORA,RPS6KA5,RUNX1,SERPINB7,SNAI2,STAT1,SULF2,TAX1BP1,TGFB2,THBS1,TMEM173,TWIST1
Cellular carbohydrate biosynthetic process	3.6719e-05	0.0034762	5.0963	10	0.027	0.0171	4.5658	8	50	0.0122	AGL,B4GALT1,EXT1,HAS2,HAS3,PGM2L1,PPP1R3C,SLC2A1
Epithelial cell development	3.8352e-05	0.0035792	2.6057	23	0.062	0.0036537	2.9352	18	175	0.0274	B4GALT1,C1GALT1,CLDN1,DMRT1,ESR1,FOSL2,GRHL2,HIF1A,JAG1,KLF5,MET,PODXL,RAPGEF2,ROCK1,ROS1,SHROOM3,TJP1,TP63
Response to estrogen	4.1821e-05	0.0037437	4.1884	12	0.0323	0.003957	4.2419	11	74	0.0167	CCND1,CD24,CITED1,CITED2,ESR1,GAL,GATA6,GLI3,SFR1,TNFRSF11B,ZNF366
Regulation of cell-substrate adhesion	7.819e-05	0.0061611	2.4837	23	0.062	9.343e-05	3.3935	22	185	0.0334	CARMIL1,CASK,CLASP2,EFNA5,FERMT1,FN1,HAS2,HSD17B12,ITGA6,KANK1,NRP1,PHLDB2,PIK3R1,PREX1,PRKCE,PTK2,PTPRO,ROCK1,SMOC2,TACSTD2,THBS1,VEGFC
Cell-substrate junction assembly	7.9697e-05	0.0062425	5.9179	8	0.0216	0.023428	4.8721	7	41	0.0106	COL17A1,FN1,ITGA2,ITGA6,LAMA3,LAMC1,TNS1
Regulation of epithelial cell proliferation	0.0001109	0.0082916	2.0631	32	0.0863	2.7432e-05	2.9318	30	292	0.0456	B4GALT1,BMP2,CASK,CAV2,CCND1,CD109,DLG1,EGFR,ERRFI1,F3,HAS2,HIF1A,LAMC1,MMP12,NFIB,NRP1,RGN,RICTOR,RTN4,SCG2,SNAI2,STAT1,SULF2,TACSTD2,TGFB2,THBS1,TP63,TWIST1,VEGFC,ZFP36L1
Cell junction organization	0.00011515	0.008513	2.3642	24	0.0647	0.0016815	2.9268	20	195	0.0304	CLDN1,COL17A1,DLG1,ECT2,FN1,GRHL2,ITGA2,ITGA6,LAMA3,LAMC1,MYO9A,PDCD6IP,PTPRO,SDK2,SNAI2,TGFB2,TJP1,TNS1,VMP1,WDR1
