# Supplementary material for: Human papillomavirus genomes associate with active host chromatin during persistent viral infection
Source: PLoS Pathog. 2025 Sep 2;21(9):e1013454. doi: 10.1371/journal.ppat.1013454 (PMC12440168; doi:10.1371/journal.ppat.1013454)
Supplement: S10 Table — (XLSX) [file ppat.1013454.s012.xlsx]

## Sheet: Table S10_Integration hotspots
Table S10. Integration hotspots defined in CESC [Warburton, 2021]
Genomic coordinates of integration hotspots were converted from human reference genome hg19 to hg38 using LiftOver
https://genome.ucsc.edu/cgi-bin/hgLiftOver
chrom (hg38)	Hotspot start	Hotspot end	Size (bp)	Overlap HiC/4C peaks
chr1	1175932	15340089	14164157	Yes; HiC and 4C
chr1	55300146	72185678	16885532	Yes; HiC and 4C
chr1	150552443	171643647	21091204	Yes; HiC and 4C
chr2	140909722	148463379	7553657
chr2	185655389	211386726	25731337	Yes; HiC and 4C
chr3	58162242	61231112	3068870
chr3	177024174	196161274	19137100	Yes; 4C
chr4	14610	11657283	11642673	Yes; 4C
chr4	60006487	77927193	17920706	Yes; 4C
chr4	86215409	86735611	520202
chr5	25574630	31137815	5563185
chr6	1091992	12645537	11553545	Yes; 4C
chr6	23578170	31955894	8377724	Yes; HiC and 4C
chr6	106989422	113582796	6593374	Yes; 4C
chr7	84441556	85595001	1153445
chr7	107583111	118334069	10750958	Yes; HiC and 4C
chr8	101474397	112470290	10995893	Yes; 4C
chr8	127008825	128044368	1035543	Yes; HiC and 4C
chr9	90650451	95084921	4434470
chr10	95509551	101138964	5629413
chr11	81011980	85293730	4281750
chr11	97579459	104022863	6443404	Yes; 4C
chr12	65650545	65850425	199880	Yes; 4C
chr13	61136563	75696490	14559927	Yes; 4C
chr14	67954834	68681972	727138	Yes; 4C
chr14	99239772	102179914	2940142
chr15	58544058	72151793	13607735	Yes; 4C
chr17	37538789	45334826	7796037	Yes; HiC and 4C
chr17	59581140	64735485	5154345	Yes; 4C
chr17	72667834	78832235	6164401	Yes; 4C
chr19	10791549	23746014	12954465
chr19	35299909	56125113	20825204	Yes; HiC and 4C
chr20	11178965	15449930	4270965	Yes; 4C
chr20	31621164	33783241	2162077
chrX	13349872	24546719	11196847	Yes; 4C
chrX	150382181	156010529	5628348
