# Supplementary material for: Human papillomavirus genomes associate with active host chromatin during persistent viral infection
Source: PLoS Pathog. 2025 Sep 2;21(9):e1013454. doi: 10.1371/journal.ppat.1013454 (PMC12440168; doi:10.1371/journal.ppat.1013454)
Supplement: S11 Table — (XLSX) [file ppat.1013454.s013.xlsx]

## Sheet: Table S11_Breakpoints
Table S11. Integration breakpoints (-/+ 50 kb flanking regions) defined in CESC [Warburton, 2021]
chrom (hg19)	Integration Breakpoint	Integration Breakpoint (-50 kb flank)	Integration Breakpoint (+50 kb flank)
chr1	1111312	1061312	1161312
chr1	1111520	1061520	1161520
chr1	1114253	1064253	1164253
chr1	1114256	1064256	1164256
chr1	1114805	1064805	1164805
chr1	1114822	1064822	1164822
chr1	1118708	1068708	1168708
chr1	1120392	1070392	1170392
chr1	1120926	1070926	1170926
chr1	1126539	1076539	1176539
chr1	3570982	3520982	3620982
chr1	3571010	3521010	3621010
chr1	3571210	3521210	3621210
chr1	3571611	3521611	3621611
chr1	3572051	3522051	3622051
chr1	3572304	3522304	3622304
chr1	3573613	3523613	3623613
chr1	3573825	3523825	3623825
chr1	3574515	3524515	3624515
chr1	3576199	3526199	3626199
chr1	3576218	3526218	3626218
chr1	3576649	3526649	3626649
chr1	3579618	3529618	3629618
chr1	3580674	3530674	3630674
chr1	3583135	3533135	3633135
chr1	3587944	3537944	3637944
chr1	9912239	9862239	9962239
chr1	10697545	10647545	10747545
chr1	10698469	10648469	10748469
chr1	10698491	10648491	10748491
chr1	10698492	10648492	10748492
chr1	10699282	10649282	10749282
chr1	10707431	10657431	10757431
chr1	12486454	12436454	12536454
chr1	12557286	12507286	12607286
chr1	12631949	12581949	12681949
chr1	12634760	12584760	12684760
chr1	15666572	15616572	15716572
chr1	15666584	15616584	15716584
chr1	23807999	23757999	23857999
chr1	23808016	23758016	23858016
chr1	27759513	27709513	27809513
chr1	27773048	27723048	27823048
chr1	27819631	27769631	27869631
chr1	31618653	31568653	31668653
chr1	38487326	38437326	38537326
chr1	38612946	38562946	38662946
chr1	41278850	41228850	41328850
chr1	41369845	41319845	41419845
chr1	43928168	43878168	43978168
chr1	43954907	43904907	44004907
chr1	43998345	43948345	44048345
chr1	55765819	55715819	55815819
chr1	55766188	55716188	55816188
chr1	55790161	55740161	55840161
chr1	55792578	55742578	55842578
chr1	55793973	55743973	55843973
chr1	55799988	55749988	55849988
chr1	55800276	55750276	55850276
chr1	55800411	55750411	55850411
chr1	57096051	57046051	57146051
chr1	57122789	57072789	57172789
chr1	61219648	61169648	61269648
chr1	61573839	61523839	61623839
chr1	61831263	61781263	61881263
chr1	61832358	61782358	61882358
chr1	61933510	61883510	61983510
chr1	62904471	62854471	62954471
chr1	62910021	62860021	62960021
chr1	67480153	67430153	67530153
chr1	67500833	67450833	67550833
chr1	67511453	67461453	67561453
chr1	71855150	71805150	71905150
chr1	72549897	72499897	72599897
chr1	72651360	72601360	72701360
chr1	78064118	78014118	78114118
chr1	78064900	78014900	78114900
chr1	78171196	78121196	78221196
chr1	78171549	78121549	78221549
chr1	78173242	78123242	78223242
chr1	93029481	92979481	93079481
chr1	93032972	92982972	93082972
chr1	93052127	93002127	93102127
chr1	93052591	93002591	93102591
chr1	93052644	93002644	93102644
chr1	93065359	93015359	93115359
chr1	93066799	93016799	93116799
chr1	93728034	93678034	93778034
chr1	93767985	93717985	93817985
chr1	103005957	102955957	103055957
chr1	114306629	114256629	114356629
chr1	114340509	114290509	114390509
chr1	114347451	114297451	114397451
chr1	114364279	114314279	114414279
chr1	115257345	115207345	115307345
chr1	115257404	115207404	115307404
chr1	121484433	121434433	121534433
chr1	121485059	121435059	121535059
chr1	121485329	121435329	121535329
chr1	121485449	121435449	121535449
chr1	150524919	150474919	150574919
chr1	150525148	150475148	150575148
chr1	158389700	158339700	158439700
chr1	163224769	163174769	163274769
chr1	164792261	164742261	164842261
chr1	164792275	164742275	164842275
chr1	164856223	164806223	164906223
chr1	169524604	169474604	169574604
chr1	171107058	171057058	171157058
chr1	171174069	171124069	171224069
chr1	171566443	171516443	171616443
chr1	171612786	171562786	171662786
chr1	189550418	189500418	189600418
chr1	189560914	189510914	189610914
chr1	189571920	189521920	189621920
chr1	198424803	198374803	198474803
chr1	203661803	203611803	203711803
chr1	203661812	203611812	203711812
chr1	206274793	206224793	206324793
chr1	206318211	206268211	206368211
chr1	206318212	206268212	206368212
chr1	209517782	209467782	209567782
chr1	209574020	209524020	209624020
chr1	209725248	209675248	209775248
chr1	218847780	218797780	218897780
chr1	218856169	218806169	218906169
chr1	236291878	236241878	236341878
chr1	236318614	236268614	236368614
chr1	236367459	236317459	236417459
chr1	244237555	244187555	244287555
chr1	244434007	244384007	244484007
chr10	1019766	969766	1069766
chr10	4639001	4589001	4689001
chr10	4788911	4738911	4838911
chr10	8608387	8558387	8658387
chr10	31689429	31639429	31739429
chr10	35224874	35174874	35274874
chr10	35311820	35261820	35361820
chr10	42596860	42546860	42646860
chr10	57670372	57620372	57720372
chr10	69451298	69401298	69501298
chr10	97269308	97219308	97319308
chr10	97518540	97468540	97568540
chr10	97900435	97850435	97950435
chr10	97909183	97859183	97959183
chr10	97913411	97863411	97963411
chr10	97913424	97863424	97963424
chr10	99484665	99434665	99534665
chr10	99499734	99449734	99549734
chr10	100058840	100008840	100108840
chr10	100058865	100008865	100108865
chr10	102630724	102580724	102680724
chr10	102898720	102848720	102948720
chr10	123715736	123665736	123765736
chr11	747135	697135	797135
chr11	754722	704722	804722
chr11	1981584	1931584	2031584
chr11	9283840	9233840	9333840
chr11	9292546	9242546	9342546
chr11	9331203	9281203	9381203
chr11	9697576	9647576	9747576
chr11	22388589	22338589	22438589
chr11	32670336	32620336	32720336
chr11	32670352	32620352	32720352
chr11	32670360	32620360	32720360
chr11	32744103	32694103	32794103
chr11	35527674	35477674	35577674
chr11	49642312	49592312	49692312
chr11	49642334	49592334	49692334
chr11	66409213	66359213	66459213
chr11	66426391	66376391	66476391
chr11	67218715	67168715	67268715
chr11	80723023	80673023	80773023
chr11	80724265	80674265	80774265
chr11	82948801	82898801	82998801
chr11	83452234	83402234	83502234
chr11	84287183	84237183	84337183
chr11	84402641	84352641	84452641
chr11	84452569	84402569	84502569
chr11	84497855	84447855	84547855
chr11	84576777	84526777	84626777
chr11	85004773	84954773	85054773
chr11	97450459	97400459	97500459
chr11	101596850	101546850	101646850
chr11	102703851	102653851	102753851
chr11	102715466	102665466	102765466
chr11	102731623	102681623	102781623
chr11	102741318	102691318	102791318
chr11	103526649	103476649	103576649
chr11	103535185	103485185	103585185
chr11	103893590	103843590	103943590
chr11	120366118	120316118	120416118
chr11	120659907	120609907	120709907
chr11	120666564	120616564	120716564
chr11	120675441	120625441	120725441
chr11	120685630	120635630	120735630
chr11	120687794	120637794	120737794
chr11	120692122	120642122	120742122
chr11	120698164	120648164	120748164
chr11	120717566	120667566	120767566
chr11	131707862	131657862	131757862
chr11	131707904	131657904	131757904
chr12	6429064	6379064	6479064
chr12	6434804	6384804	6484804
chr12	6441630	6391630	6491630
chr12	6459364	6409364	6509364
chr12	6460870	6410870	6510870
chr12	6501595	6451595	6551595
chr12	6635255	6585255	6685255
chr12	6635385	6585385	6685385
chr12	12233422	12183422	12283422
chr12	17224129	17174129	17274129
chr12	41556195	41506195	41606195
chr12	41580912	41530912	41630912
chr12	42486206	42436206	42536206
chr12	46950142	46900142	47000142
chr12	53494569	53444569	53544569
chr12	53494587	53444587	53544587
chr12	66044325	65994325	66094325
chr12	66095063	66045063	66145063
chr12	66095097	66045097	66145097
chr12	66095104	66045104	66145104
chr12	66095116	66045116	66145116
chr12	66095127	66045127	66145127
chr12	66244204	66194204	66294204
chr12	116887495	116837495	116937495
chr12	116887498	116837498	116937498
chr12	118653045	118603045	118703045
chr12	118655962	118605962	118705962
chr12	118690155	118640155	118740155
chr12	118698253	118648253	118748253
chr12	118722129	118672129	118772129
chr13	23541213	23491213	23591213
chr13	23660150	23610150	23710150
chr13	24413998	24363998	24463998
chr13	24417625	24367625	24467625
chr13	24425381	24375381	24475381
chr13	24425401	24375401	24475401
chr13	25585433	25535433	25635433
chr13	26643850	26593850	26693850
chr13	29561284	29511284	29611284
chr13	29562929	29512929	29612929
chr13	48591279	48541279	48641279
chr13	48993666	48943666	49043666
chr13	61710697	61660697	61760697
chr13	64090054	64040054	64140054
chr13	64090071	64040071	64140071
chr13	64209616	64159616	64259616
chr13	64209624	64159624	64259624
chr13	67310128	67260128	67360128
chr13	67329732	67279732	67379732
chr13	67500034	67450034	67550034
chr13	68289394	68239394	68339394
chr13	68290948	68240948	68340948
chr13	70109200	70059200	70159200
chr13	72386277	72336277	72436277
chr13	73677253	73627253	73727253
chr13	73811185	73761185	73861185
chr13	73830702	73780702	73880702
chr13	73868139	73818139	73918139
chr13	73869336	73819336	73919336
chr13	73869486	73819486	73919486
chr13	73869510	73819510	73919510
chr13	73869571	73819571	73919571
chr13	73869942	73819942	73919942
chr13	73890110	73840110	73940110
chr13	73903394	73853394	73953394
chr13	73907805	73857805	73957805
chr13	73917347	73867347	73967347
chr13	73917766	73867766	73967766
chr13	73925030	73875030	73975030
chr13	73930452	73880452	73980452
chr13	73955615	73905615	74005615
chr13	73972416	73922416	74022416
chr13	73987600	73937600	74037600
chr13	73987604	73937604	74037604
chr13	73994548	73944548	74044548
chr13	73996849	73946849	74046849
chr13	73996885	73946885	74046885
chr13	73999476	73949476	74049476
chr13	74005096	73955096	74055096
chr13	74009114	73959114	74059114
chr13	74048469	73998469	74098469
chr13	74069994	74019994	74119994
chr13	74071889	74021889	74121889
chr13	74073591	74023591	74123591
chr13	74073666	74023666	74123666
chr13	74152642	74102642	74202642
chr13	74189850	74139850	74239850
chr13	74224419	74174419	74274419
chr13	74226231	74176231	74276231
chr13	74230782	74180782	74280782
chr13	74230819	74180819	74280819
chr13	74231438	74181438	74281438
chr13	74231477	74181477	74281477
chr13	74231505	74181505	74281505
chr13	74231551	74181551	74281551
chr13	74231606	74181606	74281606
chr13	74232611	74182611	74282611
chr13	74255979	74205979	74305979
chr13	74265108	74215108	74315108
chr13	74280627	74230627	74330627
chr13	74367136	74317136	74417136
chr13	74381624	74331624	74431624
chr13	75739661	75689661	75789661
chr13	76225036	76175036	76275036
chr13	76270625	76220625	76320625
chr13	82788697	82738697	82838697
chr13	82829074	82779074	82879074
chr13	82829096	82779096	82879096
chr13	87245204	87195204	87295204
chr13	87245217	87195217	87295217
chr13	88918788	88868788	88968788
chr13	88932977	88882977	88982977
chr13	97598830	97548830	97648830
chr13	97598836	97548836	97648836
chr13	97598849	97548849	97648849
chr13	109180357	109130357	109230357
chr14	28816628	28766628	28866628
chr14	37130692	37080692	37180692
chr14	37880408	37830408	37930408
chr14	37895415	37845415	37945415
chr14	37900274	37850274	37950274
chr14	37943613	37893613	37993613
chr14	37980628	37930628	38030628
chr14	37986810	37936810	38036810
chr14	45195943	45145943	45245943
chr14	45408708	45358708	45458708
chr14	45499175	45449175	45549175
chr14	62135042	62085042	62185042
chr14	68421551	68371551	68471551
chr14	68616554	68566554	68666554
chr14	68779129	68729129	68829129
chr14	68983313	68933313	69033313
chr14	68983826	68933826	69033826
chr14	69023118	68973118	69073118
chr14	69064476	69014476	69114476
chr14	69148676	69098676	69198676
chr14	69148688	69098688	69198688
chr14	76530024	76480024	76580024
chr14	81700331	81650331	81750331
chr14	85450037	85400037	85500037
chr14	86378287	86328287	86428287
chr14	99706109	99656109	99756109
chr14	99719287	99669287	99769287
chr14	102632970	102582970	102682970
chr14	102646250	102596250	102696250
chr15	21144104	21094104	21194104
chr15	21147230	21097230	21197230
chr15	22158411	22108411	22208411
chr15	26064619	26014619	26114619
chr15	44885327	44835327	44935327
chr15	45147158	45097158	45197158
chr15	45326422	45276422	45376422
chr15	47684812	47634812	47734812
chr15	58836257	58786257	58886257
chr15	61900023	61850023	61950023
chr15	66166361	66116361	66216361
chr15	66166368	66116368	66216368
chr15	67255892	67205892	67305892
chr15	67255918	67205918	67305918
chr15	70475675	70425675	70525675
chr15	70544526	70494526	70594526
chr15	72444133	72394133	72494133
chr15	84040546	83990546	84090546
chr15	84040565	83990565	84090565
chr15	85934257	85884257	85984257
chr15	90729527	90679527	90779527
chr15	99425642	99375642	99475642
chr16	79227	29227	129227
chr16	2539287	2489287	2589287
chr16	11918118	11868118	11968118
chr16	46420381	46370381	46470381
chr16	78491652	78441652	78541652
chr16	78526235	78476235	78576235
chr16	78526346	78476346	78576346
chr16	78538867	78488867	78588867
chr16	78597228	78547228	78647228
chr16	78637931	78587931	78687931
chr16	88763322	88713322	88813322
chr16	88763351	88713351	88813351
chr17	27141	1	77141
chr17	27327	1	77327
chr17	218587	168587	268587
chr17	860459	810459	910459
chr17	860534	810534	910534
chr17	1884090	1834090	1934090
chr17	17003500	16953500	17053500
chr17	17084666	17034666	17134666
chr17	19657318	19607318	19707318
chr17	35898891	35848891	35948891
chr17	36133026	36083026	36183026
chr17	37818061	37768061	37868061
chr17	37828432	37778432	37878432
chr17	37828444	37778444	37878444
chr17	37828977	37778977	37878977
chr17	37833817	37783817	37883817
chr17	37856598	37806598	37906598
chr17	37857695	37807695	37907695
chr17	37858504	37808504	37908504
chr17	37858521	37808521	37908521
chr17	37862307	37812307	37912307
chr17	37874350	37824350	37924350
chr17	37874378	37824378	37924378
chr17	37886532	37836532	37936532
chr17	37886548	37836548	37936548
chr17	37896703	37846703	37946703
chr17	37924810	37874810	37974810
chr17	37962098	37912098	38012098
chr17	37979619	37929619	38029619
chr17	37991093	37941093	38041093
chr17	37991104	37941104	38041104
chr17	37991735	37941735	38041735
chr17	38010986	37960986	38060986
chr17	43148623	43098623	43198623
chr17	43152973	43102973	43202973
chr17	43153831	43103831	43203831
chr17	43173806	43123806	43223806
chr17	43200615	43150615	43250615
chr17	43202278	43152278	43252278
chr17	43202282	43152282	43252282
chr17	43202880	43152880	43252880
chr17	43206270	43156270	43256270
chr17	43206426	43156426	43256426
chr17	43217284	43167284	43267284
chr17	43230900	43180900	43280900
chr17	43336043	43286043	43386043
chr17	43336044	43286044	43386044
chr17	43344614	43294614	43394614
chr17	43377539	43327539	43427539
chr17	43412004	43362004	43462004
chr17	43412190	43362190	43462190
chr17	43412191	43362191	43462191
chr17	51871062	51821062	51921062
chr17	51881790	51831790	51931790
chr17	51882140	51832140	51932140
chr17	57658501	57608501	57708501
chr17	57658897	57608897	57708897
chr17	57811494	57761494	57861494
chr17	57875454	57825454	57925454
chr17	57908866	57858866	57958866
chr17	57918925	57868925	57968925
chr17	57920190	57870190	57970190
chr17	57920534	57870534	57970534
chr17	57920549	57870549	57970549
chr17	57921079	57871079	57971079
chr17	57925564	57875564	57975564
chr17	57951794	57901794	58001794
chr17	58028180	57978180	58078180
chr17	58071336	58021336	58121336
chr17	58071739	58021739	58121739
chr17	58090703	58040703	58140703
chr17	58100921	58050921	58150921
chr17	58105189	58055189	58155189
chr17	58196082	58146082	58246082
chr17	58200357	58150357	58250357
chr17	58468193	58418193	58518193
chr17	59171259	59121259	59221259
chr17	62731602	62681602	62781602
chr17	70663973	70613973	70713973
chr17	70684863	70634863	70734863
chr17	71340410	71290410	71390410
chr17	75912421	75862421	75962421
chr17	76061524	76011524	76111524
chr17	76254973	76204973	76304973
chr17	76828316	76778316	76878316
chr18	50054	54	100054
chr18	1493334	1443334	1543334
chr18	1506143	1456143	1556143
chr18	4022776	3972776	4072776
chr18	24130733	24080733	24180733
chr18	25370135	25320135	25420135
chr18	26350248	26300248	26400248
chr18	34242009	34192009	34292009
chr18	45758413	45708413	45808413
chr18	49597657	49547657	49647657
chr18	59573260	59523260	59623260
chr18	59657033	59607033	59707033
chr18	60288920	60238920	60338920
chr18	60296441	60246441	60346441
chr18	60771488	60721488	60821488
chr18	60903077	60853077	60953077
chr18	60903120	60853120	60953120
chr18	60990348	60940348	61040348
chr19	963052	913052	1013052
chr19	1255854	1205854	1305854
chr19	1259494	1209494	1309494
chr19	1260841	1210841	1310841
chr19	1261381	1211381	1311381
chr19	1261476	1211476	1311476
chr19	1263880	1213880	1313880
chr19	1264857	1214857	1314857
chr19	1265362	1215362	1315362
chr19	1267208	1217208	1317208
chr19	2056144	2006144	2106144
chr19	2080380	2030380	2130380
chr19	2084890	2034890	2134890
chr19	10902225	10852225	10952225
chr19	11058887	11008887	11108887
chr19	11061203	11011203	11111203
chr19	12901676	12851676	12951676
chr19	13072168	13022168	13122168
chr19	13166672	13116672	13216672
chr19	13167212	13117212	13217212
chr19	13167213	13117213	13217213
chr19	13167744	13117744	13217744
chr19	17186773	17136773	17236773
chr19	19610972	19560972	19660972
chr19	21494564	21444564	21544564
chr19	21494579	21444579	21544579
chr19	22763402	22713402	22813402
chr19	23928815	23878815	23978815
chr19	27732776	27682776	27782776
chr19	30498221	30448221	30548221
chr19	35790812	35740812	35840812
chr19	35805371	35755371	35855371
chr19	35824060	35774060	35874060
chr19	35905297	35855297	35955297
chr19	38379075	38329075	38429075
chr19	38389531	38339531	38439531
chr19	38432891	38382891	38482891
chr19	39359989	39309989	39409989
chr19	39360013	39310013	39410013
chr19	39471162	39421162	39521162
chr19	41097812	41047812	41147812
chr19	42214258	42164258	42264258
chr19	42225777	42175777	42275777
chr19	42240307	42190307	42290307
chr19	45251968	45201968	45301968
chr19	45263314	45213314	45313314
chr19	45263725	45213725	45313725
chr19	45430975	45380975	45480975
chr19	47691116	47641116	47741116
chr19	49994844	49944844	50044844
chr19	49994845	49944845	50044845
chr19	53765119	53715119	53815119
chr19	54417038	54367038	54467038
chr19	54417043	54367043	54467043
chr19	56187255	56137255	56237255
chr19	56635443	56585443	56685443
chr19	56636481	56586481	56686481
chr2	2457906	2407906	2507906
chr2	9910471	9860471	9960471
chr2	9910497	9860497	9960497
chr2	18391607	18341607	18441607
chr2	18391626	18341626	18441626
chr2	27869153	27819153	27919153
chr2	27869352	27819352	27919352
chr2	34896821	34846821	34946821
chr2	42298926	42248926	42348926
chr2	43945286	43895286	43995286
chr2	43945419	43895419	43995419
chr2	45180348	45130348	45230348
chr2	56550586	56500586	56600586
chr2	59909510	59859510	59959510
chr2	63994580	63944580	64044580
chr2	64014068	63964068	64064068
chr2	72168760	72118760	72218760
chr2	72523904	72473904	72573904
chr2	78567333	78517333	78617333
chr2	85508419	85458419	85558419
chr2	85567976	85517976	85617976
chr2	85639289	85589289	85689289
chr2	85639302	85589302	85689302
chr2	99438640	99388640	99488640
chr2	100265612	100215612	100315612
chr2	100330086	100280086	100380086
chr2	107365980	107315980	107415980
chr2	109662541	109612541	109712541
chr2	121687068	121637068	121737068
chr2	121687091	121637091	121737091
chr2	121687112	121637112	121737112
chr2	121687140	121637140	121737140
chr2	121688181	121638181	121738181
chr2	121688207	121638207	121738207
chr2	121688228	121638228	121738228
chr2	121688274	121638274	121738274
chr2	121688337	121638337	121738337
chr2	141667291	141617291	141717291
chr2	141924620	141874620	141974620
chr2	142221030	142171030	142271030
chr2	142272416	142222416	142322416
chr2	142272541	142222541	142322541
chr2	142277544	142227544	142327544
chr2	142277581	142227581	142327581
chr2	142277610	142227610	142327610
chr2	142277627	142227627	142327627
chr2	142277627	142227627	142327627
chr2	142277662	142227662	142327662
chr2	142277684	142227684	142327684
chr2	146417585	146367585	146467585
chr2	146422046	146372046	146472046
chr2	146422052	146372052	146472052
chr2	146424450	146374450	146474450
chr2	146460099	146410099	146510099
chr2	146461927	146411927	146511927
chr2	146463706	146413706	146513706
chr2	146512049	146462049	146562049
chr2	149157969	149107969	149207969
chr2	149220929	149170929	149270929
chr2	149220947	149170947	149270947
chr2	164142942	164092942	164192942
chr2	186520116	186470116	186570116
chr2	186520376	186470376	186570376
chr2	188223631	188173631	188273631
chr2	192006800	191956800	192056800
chr2	192068023	192018023	192118023
chr2	195586236	195536236	195636236
chr2	198521174	198471174	198571174
chr2	198521357	198471357	198571357
chr2	199922518	199872518	199972518
chr2	199924736	199874736	199974736
chr2	201314378	201264378	201364378
chr2	201823720	201773720	201873720
chr2	205291450	205241450	205341450
chr2	206103492	206053492	206153492
chr2	206443960	206393960	206493960
chr2	207465248	207415248	207515248
chr2	210398973	210348973	210448973
chr2	210398978	210348978	210448978
chr2	212251450	212201450	212301450
chr2	219262692	219212692	219312692
chr2	219349791	219299791	219399791
chr2	227083802	227033802	227133802
chr2	227111103	227061103	227161103
chr2	227118247	227068247	227168247
chr2	227131479	227081479	227181479
chr2	227150641	227100641	227200641
chr2	227157176	227107176	227207176
chr2	228020329	227970329	228070329
chr2	228020331	227970331	228070331
chr2	230045578	229995578	230095578
chr2	231434760	231384760	231484760
chr2	240281037	240231037	240331037
chr2	240309623	240259623	240359623
chr20	11159613	11109613	11209613
chr20	14561287	14511287	14611287
chr20	14584511	14534511	14634511
chr20	14728716	14678716	14778716
chr20	14728744	14678744	14778744
chr20	14844912	14794912	14894912
chr20	14869191	14819191	14919191
chr20	14872325	14822325	14922325
chr20	14875592	14825592	14925592
chr20	14886856	14836856	14936856
chr20	14954915	14904915	15004915
chr20	14955301	14905301	15005301
chr20	15070638	15020638	15120638
chr20	15074857	15024857	15124857
chr20	15079958	15029958	15129958
chr20	15399977	15349977	15449977
chr20	15430574	15380574	15480574
chr20	22535191	22485191	22585191
chr20	30208967	30158967	30258967
chr20	30263576	30213576	30313576
chr20	30266550	30216550	30316550
chr20	30273623	30223623	30323623
chr20	30278285	30228285	30328285
chr20	30283436	30233436	30333436
chr20	30948621	30898621	30998621
chr20	32116640	32066640	32166640
chr20	32361289	32311289	32411289
chr20	32371046	32321046	32421046
chr20	32472391	32422391	32522391
chr20	32487936	32437936	32537936
chr20	32506420	32456420	32556420
chr20	32515477	32465477	32565477
chr20	32516400	32466400	32566400
chr20	32516985	32466985	32566985
chr20	40120929	40070929	40170929
chr20	40120963	40070963	40170963
chr20	53582110	53532110	53632110
chr20	53590867	53540867	53640867
chr20	53599605	53549605	53649605
chr20	53615729	53565729	53665729
chr20	56885148	56835148	56935148
chr20	56888374	56838374	56938374
chr20	60027384	59977384	60077384
chr20	61031494	60981494	61081494
chr20	61070167	61020167	61120167
chr21	9833252	9783252	9883252
chr21	10702626	10652626	10752626
chr21	31705317	31655317	31755317
chr21	38773519	38723519	38823519
chr21	38773541	38723541	38823541
chr21	43205102	43155102	43255102
chr22	29065802	29015802	29115802
chr22	46228509	46178509	46278509
chr22	46874244	46824244	46924244
chr22	47502760	47452760	47552760
chr22	47540073	47490073	47590073
chr3	1924907	1874907	1974907
chr3	1925649	1875649	1975649
chr3	4829305	4779305	4879305
chr3	8315395	8265395	8365395
chr3	8319066	8269066	8369066
chr3	13339821	13289821	13389821
chr3	13348866	13298866	13398866
chr3	33208742	33158742	33258742
chr3	49319411	49269411	49369411
chr3	51946029	51896029	51996029
chr3	58147969	58097969	58197969
chr3	58147991	58097991	58197991
chr3	60079152	60029152	60129152
chr3	60122319	60072319	60172319
chr3	60263373	60213373	60313373
chr3	60373531	60323531	60423531
chr3	60486966	60436966	60536966
chr3	60535200	60485200	60585200
chr3	60580179	60530179	60630179
chr3	60580190	60530190	60630190
chr3	60580350	60530350	60630350
chr3	60580359	60530359	60630359
chr3	60580370	60530370	60630370
chr3	61216785	61166785	61266785
chr3	84934931	84884931	84984931
chr3	84934981	84884981	84984981
chr3	89163357	89113357	89213357
chr3	89168791	89118791	89218791
chr3	112801230	112751230	112851230
chr3	112801256	112751256	112851256
chr3	126849210	126799210	126899210
chr3	126880943	126830943	126930943
chr3	130289737	130239737	130339737
chr3	137412865	137362865	137462865
chr3	137466352	137416352	137516352
chr3	137569763	137519763	137619763
chr3	156183875	156133875	156233875
chr3	156188501	156138501	156238501
chr3	156193302	156143302	156243302
chr3	156206170	156156170	156256170
chr3	156219508	156169508	156269508
chr3	156990726	156940726	157040726
chr3	169306956	169256956	169356956
chr3	170797663	170747663	170847663
chr3	170798008	170748008	170848008
chr3	176741962	176691962	176791962
chr3	176754943	176704943	176804943
chr3	177142086	177092086	177192086
chr3	181266761	181216761	181316761
chr3	181269046	181219046	181319046
chr3	181271173	181221173	181321173
chr3	181311113	181261113	181361113
chr3	181337087	181287087	181387087
chr3	181387805	181337805	181437805
chr3	181388619	181338619	181438619
chr3	181402879	181352879	181452879
chr3	181404044	181354044	181454044
chr3	181409799	181359799	181459799
chr3	181423846	181373846	181473846
chr3	181431117	181381117	181481117
chr3	181432179	181382179	181482179
chr3	181437232	181387232	181487232
chr3	181444741	181394741	181494741
chr3	181451172	181401172	181501172
chr3	181458972	181408972	181508972
chr3	181461970	181411970	181511970
chr3	181490010	181440010	181540010
chr3	181491525	181441525	181541525
chr3	181926011	181876011	181976011
chr3	182088476	182038476	182138476
chr3	182115664	182065664	182165664
chr3	185040261	184990261	185090261
chr3	187600502	187550502	187650502
chr3	187612115	187562115	187662115
chr3	187613922	187563922	187663922
chr3	187615969	187565969	187665969
chr3	187626154	187576154	187676154
chr3	187635420	187585420	187685420
chr3	188919437	188869437	188969437
chr3	188953683	188903683	189003683
chr3	189012737	188962737	189062737
chr3	189048104	188998104	189098104
chr3	189049506	188999506	189099506
chr3	189584098	189534098	189634098
chr3	189584107	189534107	189634107
chr3	189609068	189559068	189659068
chr3	189616958	189566958	189666958
chr3	189617535	189567535	189667535
chr3	189620030	189570030	189670030
chr3	189632041	189582041	189682041
chr3	189634430	189584430	189684430
chr3	189638800	189588800	189688800
chr3	189647619	189597619	189697619
chr3	189663231	189613231	189713231
chr3	189677772	189627772	189727772
chr3	189811494	189761494	189861494
chr3	189833936	189783936	189883936
chr3	189856203	189806203	189906203
chr3	189993061	189943061	190043061
chr3	190051711	190001711	190101711
chr3	190056682	190006682	190106682
chr3	190097948	190047948	190147948
chr3	193756403	193706403	193806403
chr3	193787611	193737611	193837611
chr3	193799981	193749981	193849981
chr3	193812436	193762436	193862436
chr3	193893583	193843583	193943583
chr3	194802268	194752268	194852268
chr3	195765419	195715419	195815419
chr3	195777853	195727853	195827853
chr3	195812541	195762541	195862541
chr3	195888144	195838144	195938144
chr4	14610	1	64610
chr4	427687	377687	477687
chr4	1712933	1662933	1762933
chr4	1736062	1686062	1786062
chr4	1737284	1687284	1787284
chr4	1806549	1756549	1856549
chr4	1808459	1758459	1858459
chr4	1810236	1760236	1860236
chr4	5184435	5134435	5234435
chr4	8626438	8576438	8676438
chr4	8632074	8582074	8682074
chr4	8637724	8587724	8687724
chr4	8638831	8588831	8688831
chr4	11447692	11397692	11497692
chr4	11641826	11591826	11691826
chr4	11646682	11596682	11696682
chr4	11652987	11602987	11702987
chr4	11658906	11608906	11708906
chr4	17661925	17611925	17711925
chr4	38216299	38166299	38266299
chr4	38229928	38179928	38279928
chr4	60872205	60822205	60922205
chr4	64430179	64380179	64480179
chr4	64506104	64456104	64556104
chr4	64506111	64456111	64556111
chr4	68372159	68322159	68422159
chr4	68566113	68516113	68616113
chr4	68913694	68863694	68963694
chr4	69715436	69665436	69765436
chr4	74540049	74490049	74590049
chr4	74594785	74544785	74644785
chr4	74685790	74635790	74735790
chr4	74722519	74672519	74772519
chr4	78848346	78798346	78898346
chr4	87136562	87086562	87186562
chr4	87136574	87086574	87186574
chr4	87230060	87180060	87280060
chr4	87469320	87419320	87519320
chr4	87476037	87426037	87526037
chr4	87481301	87431301	87531301
chr4	87536271	87486271	87586271
chr4	87581814	87531814	87631814
chr4	87590922	87540922	87640922
chr4	87653104	87603104	87703104
chr4	87656763	87606763	87706763
chr4	87658496	87608496	87708496
chr4	87699472	87649472	87749472
chr4	100450200	100400200	100500200
chr4	126444342	126394342	126494342
chr4	143581655	143531655	143631655
chr4	168995725	168945725	169045725
chr4	169028490	168978490	169078490
chr4	169043222	168993222	169093222
chr4	169434611	169384611	169484611
chr4	169575468	169525468	169625468
chr4	187538222	187488222	187588222
chr4	191039138	190989138	191089138
chr4	191040400	190990400	191090400
chr5	4583408	4533408	4633408
chr5	15982026	15932026	16032026
chr5	19153384	19103384	19203384
chr5	25574739	25524739	25624739
chr5	25833994	25783994	25883994
chr5	25835204	25785204	25885204
chr5	25871313	25821313	25921313
chr5	25871329	25821329	25921329
chr5	29041014	28991014	29091014
chr5	29517163	29467163	29567163
chr5	29517193	29467193	29567193
chr5	31137921	31087921	31187921
chr5	37879126	37829126	37929126
chr5	39201263	39151263	39251263
chr5	39201293	39151293	39251293
chr5	40293340	40243340	40343340
chr5	58344069	58294069	58394069
chr5	58649673	58599673	58699673
chr5	66390695	66340695	66440695
chr5	66508046	66458046	66558046
chr5	66547382	66497382	66597382
chr5	104069741	104019741	104119741
chr5	112037806	111987806	112087806
chr5	112037809	111987809	112087809
chr5	112039234	111989234	112089234
chr5	120789493	120739493	120839493
chr5	120807850	120757850	120857850
chr5	127019030	126969030	127069030
chr5	127019045	126969045	127069045
chr5	145745703	145695703	145795703
chr5	145746138	145696138	145796138
chr5	148336556	148286556	148386556
chr5	148397094	148347094	148447094
chr5	158633078	158583078	158683078
chr5	158642160	158592160	158692160
chr5	164994449	164944449	165044449
chr6	1092227	1042227	1142227
chr6	1107670	1057670	1157670
chr6	1144971	1094971	1194971
chr6	1160074	1110074	1210074
chr6	1160484	1110484	1210484
chr6	1197141	1147141	1247141
chr6	1200150	1150150	1250150
chr6	1204614	1154614	1254614
chr6	1241562	1191562	1291562
chr6	1364090	1314090	1414090
chr6	1379534	1329534	1429534
chr6	1649695	1599695	1699695
chr6	1715998	1665998	1765998
chr6	1745078	1695078	1795078
chr6	1745805	1695805	1795805
chr6	1747574	1697574	1797574
chr6	1748301	1698301	1798301
chr6	1765274	1715274	1815274
chr6	1770397	1720397	1820397
chr6	1775828	1725828	1825828
chr6	1784450	1734450	1834450
chr6	1786951	1736951	1836951
chr6	1800232	1750232	1850232
chr6	1802736	1752736	1852736
chr6	1815203	1765203	1865203
chr6	1864781	1814781	1914781
chr6	1934435	1884435	1984435
chr6	1964220	1914220	2014220
chr6	1966722	1916722	2016722
chr6	1994975	1944975	2044975
chr6	2902973	2852973	2952973
chr6	7326060	7276060	7376060
chr6	7327990	7277990	7377990
chr6	7328094	7278094	7378094
chr6	8814272	8764272	8864272
chr6	12645768	12595768	12695768
chr6	23578398	23528398	23628398
chr6	25091555	25041555	25141555
chr6	25106905	25056905	25156905
chr6	26123159	26073159	26173159
chr6	26123188	26073188	26173188
chr6	30452161	30402161	30502161
chr6	30454655	30404655	30504655
chr6	31923670	31873670	31973670
chr6	37200791	37150791	37250791
chr6	37200794	37150794	37250794
chr6	44184762	44134762	44234762
chr6	45836382	45786382	45886382
chr6	47404700	47354700	47454700
chr6	47405545	47355545	47455545
chr6	47909287	47859287	47959287
chr6	47909290	47859290	47959290
chr6	47910769	47860769	47960769
chr6	48769135	48719135	48819135
chr6	48780485	48730485	48830485
chr6	57846210	57796210	57896210
chr6	58778177	58728177	58828177
chr6	67226444	67176444	67276444
chr6	67226464	67176464	67276464
chr6	69487825	69437825	69537825
chr6	88874641	88824641	88924641
chr6	90350635	90300635	90400635
chr6	93013206	92963206	93063206
chr6	94561088	94511088	94611088
chr6	107310624	107260624	107360624
chr6	107323812	107273812	107373812
chr6	107326888	107276888	107376888
chr6	107330834	107280834	107380834
chr6	107342710	107292710	107392710
chr6	107352128	107302128	107402128
chr6	107353717	107303717	107403717
chr6	107373742	107323742	107423742
chr6	113335611	113285611	113385611
chr6	113390769	113340769	113440769
chr6	113842036	113792036	113892036
chr6	113903997	113853997	113953997
chr6	126782491	126732491	126832491
chr6	126892874	126842874	126942874
chr6	126892879	126842879	126942879
chr6	138286486	138236486	138336486
chr6	162989611	162939611	163039611
chr7	5542048	5492048	5592048
chr7	6374312	6324312	6424312
chr7	6379024	6329024	6429024
chr7	17352218	17302218	17402218
chr7	17531668	17481668	17581668
chr7	17799430	17749430	17849430
chr7	28835005	28785005	28885005
chr7	40041141	39991141	40091141
chr7	40041182	39991182	40091182
chr7	40061526	40011526	40111526
chr7	46344871	46294871	46394871
chr7	46347764	46297764	46397764
chr7	46485689	46435689	46535689
chr7	61969189	61919189	62019189
chr7	61969322	61919322	62019322
chr7	61969363	61919363	62019363
chr7	72586506	72536506	72636506
chr7	72587372	72537372	72637372
chr7	74396317	74346317	74446317
chr7	74397186	74347186	74447186
chr7	74635058	74585058	74685058
chr7	74635924	74585924	74685924
chr7	74849215	74799215	74899215
chr7	74850082	74800082	74900082
chr7	74919138	74869138	74969138
chr7	78604568	78554568	78654568
chr7	84070872	84020872	84120872
chr7	84455145	84405145	84505145
chr7	84915755	84865755	84965755
chr7	84949539	84899539	84999539
chr7	85224316	85174316	85274316
chr7	107223556	107173556	107273556
chr7	109045262	108995262	109095262
chr7	109045301	108995301	109095301
chr7	110336697	110286697	110386697
chr7	110343623	110293623	110393623
chr7	113711523	113661523	113761523
chr7	113711526	113661526	113761526
chr7	113719435	113669435	113769435
chr7	113727165	113677165	113777165
chr7	113734735	113684735	113784735
chr7	113735456	113685456	113785456
chr7	113735896	113685896	113785896
chr7	113735917	113685917	113785917
chr7	117973872	117923872	118023872
chr7	117974122	117924122	118024122
chr7	130618768	130568768	130668768
chr7	130636843	130586843	130686843
chr7	147585823	147535823	147635823
chr7	154556784	154506784	154606784
chr7	158323993	158273993	158373993
chr7	158360267	158310267	158410267
chr8	14194227	14144227	14244227
chr8	21951763	21901763	22001763
chr8	21951986	21901986	22001986
chr8	40873225	40823225	40923225
chr8	48892415	48842415	48942415
chr8	48898895	48848895	48948895
chr8	48911035	48861035	48961035
chr8	49741244	49691244	49791244
chr8	69630941	69580941	69680941
chr8	76154366	76104366	76204366
chr8	76301727	76251727	76351727
chr8	78563776	78513776	78613776
chr8	78565408	78515408	78615408
chr8	80692421	80642421	80742421
chr8	80879556	80829556	80929556
chr8	85960914	85910914	86010914
chr8	86896840	86846840	86946840
chr8	87088411	87038411	87138411
chr8	96084393	96034393	96134393
chr8	102486625	102436625	102536625
chr8	102628031	102578031	102678031
chr8	102628044	102578044	102678044
chr8	107273933	107223933	107323933
chr8	111272354	111222354	111322354
chr8	113482518	113432518	113532518
chr8	121131982	121081982	121181982
chr8	128021070	127971070	128071070
chr8	128192895	128142895	128242895
chr8	128198367	128148367	128248367
chr8	128225237	128175237	128275237
chr8	128225270	128175270	128275270
chr8	128225306	128175306	128275306
chr8	128225311	128175311	128275311
chr8	128225338	128175338	128275338
chr8	128226807	128176807	128276807
chr8	128227092	128177092	128277092
chr8	128230632	128180632	128280632
chr8	128241548	128191548	128291548
chr8	128248795	128198795	128298795
chr8	128271502	128221502	128321502
chr8	128273830	128223830	128323830
chr8	128276003	128226003	128326003
chr8	128282776	128232776	128332776
chr8	128284500	128234500	128334500
chr8	128285808	128235808	128335808
chr8	128294049	128244049	128344049
chr8	128310744	128260744	128360744
chr8	128315709	128265709	128365709
chr8	128318302	128268302	128368302
chr8	128320634	128270634	128370634
chr8	128322551	128272551	128372551
chr8	128326525	128276525	128376525
chr8	128332294	128282294	128382294
chr8	128338644	128288644	128388644
chr8	128381896	128331896	128431896
chr8	128396523	128346523	128446523
chr8	128400695	128350695	128450695
chr8	128405476	128355476	128455476
chr8	128419036	128369036	128469036
chr8	128419070	128369070	128469070
chr8	128446838	128396838	128496838
chr8	128465796	128415796	128515796
chr8	128470358	128420358	128520358
chr8	128578637	128528637	128628637
chr8	128579990	128529990	128629990
chr8	128592126	128542126	128642126
chr8	128592780	128542780	128642780
chr8	128596370	128546370	128646370
chr8	128598378	128548378	128648378
chr8	128601854	128551854	128651854
chr8	128604764	128554764	128654764
chr8	128606821	128556821	128656821
chr8	128609011	128559011	128659011
chr8	128616594	128566594	128666594
chr8	128628382	128578382	128678382
chr8	128632242	128582242	128682242
chr8	128632270	128582270	128682270
chr8	128632613	128582613	128682613
chr8	128632843	128582843	128682843
chr8	128632859	128582859	128682859
chr8	128632874	128582874	128682874
chr8	128632884	128582884	128682884
chr8	128676026	128626026	128726026
chr8	128676426	128626426	128726426
chr8	128680752	128630752	128730752
chr8	128681040	128631040	128731040
chr8	128681554	128631554	128731554
chr8	128684969	128634969	128734969
chr8	128685722	128635722	128735722
chr8	128686378	128636378	128736378
chr8	128691095	128641095	128741095
chr8	128691190	128641190	128741190
chr8	128694140	128644140	128744140
chr8	128698762	128648762	128748762
chr8	128717682	128667682	128767682
chr8	128723227	128673227	128773227
chr8	128741065	128691065	128791065
chr8	128744559	128694559	128794559
chr8	128746333	128696333	128796333
chr8	128747794	128697794	128797794
chr8	128747798	128697798	128797798
chr8	128747808	128697808	128797808
chr8	128749044	128699044	128799044
chr8	128754614	128704614	128804614
chr8	128755397	128705397	128805397
chr8	128756535	128706535	128806535
chr8	128756677	128706677	128806677
chr8	128759803	128709803	128809803
chr8	128760116	128710116	128810116
chr8	128760118	128710118	128810118
chr8	128761297	128711297	128811297
chr8	128770421	128720421	128820421
chr8	128771878	128721878	128821878
chr8	128775099	128725099	128825099
chr8	128775817	128725817	128825817
chr8	128777536	128727536	128827536
chr8	128781501	128731501	128831501
chr8	128783798	128733798	128833798
chr8	128787148	128737148	128837148
chr8	128787780	128737780	128837780
chr8	128806651	128756651	128856651
chr8	128806916	128756916	128856916
chr8	128806924	128756924	128856924
chr8	128807033	128757033	128857033
chr8	128808729	128758729	128858729
chr8	128809302	128759302	128859302
chr8	128826684	128776684	128876684
chr8	128827759	128777759	128877759
chr8	128840275	128790275	128890275
chr8	128861582	128811582	128911582
chr8	128863362	128813362	128913362
chr8	128863581	128813581	128913581
chr8	128878145	128828145	128928145
chr8	128878386	128828386	128928386
chr8	128882720	128832720	128932720
chr8	128882750	128832750	128932750
chr8	128885117	128835117	128935117
chr8	128888504	128838504	128938504
chr8	128889040	128839040	128939040
chr8	128892374	128842374	128942374
chr8	128892566	128842566	128942566
chr8	128892575	128842575	128942575
chr8	128892576	128842576	128942576
chr8	128893714	128843714	128943714
chr8	128911283	128861283	128961283
chr8	128911784	128861784	128961784
chr8	128912413	128862413	128962413
chr8	128913700	128863700	128963700
chr8	128993397	128943397	129043397
chr8	128993409	128943409	129043409
chr8	129013925	128963925	129063925
chr8	129019228	128969228	129069228
chr8	129040142	128990142	129090142
chr8	129056613	129006613	129106613
chr8	129069930	129019930	129119930
chr8	129073107	129023107	129123107
chr8	129119079	129069079	129169079
chr8	129125998	129075998	129175998
chr8	129126085	129076085	129176085
chr8	129131363	129081363	129181363
chr8	129136568	129086568	129186568
chr8	137221054	137171054	137271054
chr8	137222823	137172823	137272823
chr8	138711393	138661393	138761393
chr8	138712591	138662591	138762591
chr8	142490981	142440981	142540981
chr8	142491003	142441003	142541003
chr8	144501850	144451850	144551850
chr8	144502166	144452166	144552166
chr9	873456	823456	923456
chr9	3374982	3324982	3424982
chr9	13858043	13808043	13908043
chr9	14236572	14186572	14286572
chr9	14246496	14196496	14296496
chr9	14275445	14225445	14325445
chr9	14288872	14238872	14338872
chr9	14330266	14280266	14380266
chr9	14388662	14338662	14438662
chr9	26947928	26897928	26997928
chr9	28652745	28602745	28702745
chr9	28744508	28694508	28794508
chr9	33980798	33930798	34030798
chr9	35722042	35672042	35772042
chr9	45456749	45406749	45506749
chr9	45456778	45406778	45506778
chr9	45458868	45408868	45508868
chr9	45464775	45414775	45514775
chr9	45470782	45420782	45520782
chr9	75675668	75625668	75725668
chr9	75787011	75737011	75837011
chr9	93412733	93362733	93462733
chr9	97769459	97719459	97819459
chr9	97769475	97719475	97819475
chr9	97847179	97797179	97897179
chr9	97847202	97797202	97897202
chr9	114845946	114795946	114895946
chr9	114852091	114802091	114902091
chr9	114866241	114816241	114916241
chr9	114905249	114855249	114955249
chr9	114924591	114874591	114974591
chr9	116001642	115951642	116051642
chr9	116008354	115958354	116058354
chr9	120224234	120174234	120274234
chr9	125435089	125385089	125485089
chr9	126291635	126241635	126341635
chr9	132306918	132256918	132356918
chr9	132324282	132274282	132374282
chr9	132326594	132276594	132376594
chr9	132331682	132281682	132381682
chr9	132368299	132318299	132418299
chr9	137247610	137197610	137297610
chr9	137247631	137197631	137297631
chr9	137250859	137200859	137300859
chr9	137250866	137200866	137300866
chr9	137305256	137255256	137355256
chrX	1581631	1531631	1631631
chrX	1584861	1534861	1634861
chrX	2767483	2717483	2817483
chrX	7521372	7471372	7571372
chrX	13367991	13317991	13417991
chrX	13371782	13321782	13421782
chrX	13381732	13331732	13431732
chrX	13384240	13334240	13434240
chrX	13387465	13337465	13437465
chrX	13390802	13340802	13440802
chrX	13772242	13722242	13822242
chrX	13778432	13728432	13828432
chrX	17517026	17467026	17567026
chrX	20462931	20412931	20512931
chrX	20464412	20414412	20514412
chrX	24333382	24283382	24383382
chrX	24564835	24514835	24614835
chrX	45581677	45531677	45631677
chrX	45581804	45531804	45631804
chrX	45737384	45687384	45787384
chrX	45737401	45687401	45787401
chrX	45807346	45757346	45857346
chrX	49799669	49749669	49849669
chrX	49807041	49757041	49857041
chrX	49812905	49762905	49862905
chrX	49812917	49762917	49862917
chrX	64439268	64389268	64489268
chrX	67757289	67707289	67807289
chrX	67757299	67707299	67807299
chrX	91118760	91068760	91168760
chrX	91300837	91250837	91350837
chrX	96471972	96421972	96521972
chrX	107680665	107630665	107730665
chrX	107706310	107656310	107756310
chrX	107782865	107732865	107832865
chrX	107937748	107887748	107987748
chrX	107959086	107909086	108009086
chrX	108033373	107983373	108083373
chrX	108033391	107983391	108083391
chrX	124850317	124800317	124900317
chrX	126566939	126516939	126616939
chrX	126566946	126516946	126616946
chrX	140700092	140650092	140750092
chrX	149550449	149500449	149600449
chrX	149550715	149500715	149600715
chrX	150420961	150370961	150470961
chrX	153204241	153154241	153254241
chrX	153205869	153155869	153255869
chrX	153216466	153166466	153266466
chrX	153231597	153181597	153281597
chrX	153232527	153182527	153282527
chrX	153814363	153764363	153864363
chrX	153846588	153796588	153896588
chrX	155240193	155190193	155270560
