# Supplementary material for: Human papillomavirus genomes associate with active host chromatin during persistent viral infection
Source: PLoS Pathog. 2025 Sep 2;21(9):e1013454. doi: 10.1371/journal.ppat.1013454 (PMC12440168; doi:10.1371/journal.ppat.1013454)
Supplement: S12 Table — (XLSX) [file ppat.1013454.s014.xlsx]

## Sheet: Table S12_BREAK-seq peaks
Table S12. BREAK-seq peaks mapped in NHEK [Lensing, 2016]
chrom (hg19)	DSB start	DSB end	Size (bp)				Dataset (hg19)	Regions (n)	Overlap with BREAK-seq peaks (n)	%	p-value	Z-score
chr1	10065	10440	375				HiC peaks	82	82	100	0.0005	2.79
chr1	16287	16532	245				4C peaks	370	353	95.4054	0.0001	12.03
chr1	235554	235756	202				Integration breakpoints (-/+ 50Kb flanks)	1299	1122	86.3741	0.0001	14.6
chr1	237617	237927	310
chr1	713799	714438	639
chr1	755855	756069	214
chr1	762689	763169	480
chr1	794083	794378	295
chr1	805066	805546	480
chr1	815289	815646	357
chr1	816536	816869	333
chr1	817719	817984	265
chr1	822892	823115	223
chr1	824559	825003	444
chr1	825826	826183	357
chr1	840000	840234	234
chr1	842090	842522	432
chr1	846455	846967	512
chr1	856385	856816	431
chr1	873512	873898	386
chr1	894461	894836	375
chr1	901563	901971	408
chr1	911336	911860	524
chr1	937323	937631	308
chr1	938808	939027	219
chr1	948651	949057	406
chr1	954578	955234	656
chr1	959976	960511	535
chr1	968338	968806	468
chr1	976045	976260	215
chr1	999211	999735	524
chr1	1009471	1009981	510
chr1	1014771	1015860	1089
chr1	1051370	1051957	587
chr1	1057488	1057921	433
chr1	1079212	1080247	1035
chr1	1085463	1085884	421
chr1	1092789	1093292	503
chr1	1098037	1098586	549
chr1	1099931	1100588	657
chr1	1111650	1112129	479
chr1	1138230	1138687	457
chr1	1143341	1143857	516
chr1	1153187	1153632	445
chr1	1166237	1166464	227
chr1	1167146	1167610	464
chr1	1186169	1186674	505
chr1	1194013	1194469	456
chr1	1200076	1200767	691
chr1	1209146	1209503	357
chr1	1217432	1217922	490
chr1	1225696	1225908	212
chr1	1227148	1227577	429
chr1	1240021	1240453	432
chr1	1241230	1241439	209
chr1	1253536	1254108	572
chr1	1259953	1260395	442
chr1	1280087	1280783	696
chr1	1296012	1296403	391
chr1	1299724	1299954	230
chr1	1307450	1307675	225
chr1	1310532	1311118	586
chr1	1334529	1335133	604
chr1	1337422	1337779	357
chr1	1342413	1342969	556
chr1	1356788	1357052	264
chr1	1376226	1376630	404
chr1	1387827	1388038	211
chr1	1397693	1398304	611
chr1	1400250	1400450	200
chr1	1406754	1407189	435
chr1	1440230	1440789	559
chr1	1440877	1441280	403
chr1	1446701	1447067	366
chr1	1447165	1447705	540
chr1	1486438	1486732	294
chr1	1490181	1490651	470
chr1	1510035	1510555	520
chr1	1510694	1510969	275
chr1	1530090	1530324	234
chr1	1550495	1551126	631
chr1	1562658	1563125	467
chr1	1564077	1564587	510
chr1	1590343	1591123	780
chr1	1617524	1618227	703
chr1	1623814	1624742	928
chr1	1655543	1656136	593
chr1	1672293	1673036	743
chr1	1677770	1677974	204
chr1	1690145	1690426	281
chr1	1710381	1710819	438
chr1	1714382	1714683	301
chr1	1716089	1716297	208
chr1	1766882	1767488	606
chr1	1790070	1790365	295
chr1	1790676	1791068	392
chr1	1837653	1838050	397
chr1	1838413	1838665	252
chr1	1838797	1839323	526
chr1	1840486	1840958	472
chr1	1850686	1851377	691
chr1	1874461	1874687	226
chr1	1889582	1889941	359
chr1	1891361	1891825	464
chr1	1900446	1901309	863
chr1	1977926	1978237	311
chr1	1981395	1981960	565
chr1	2052748	2053529	781
chr1	2064596	2065272	676
chr1	2066860	2067335	475
chr1	2071320	2071962	642
chr1	2105669	2106071	402
chr1	2120813	2121621	808
chr1	2126290	2126800	510
chr1	2130633	2131166	533
chr1	2139774	2140070	296
chr1	2143873	2144351	478
chr1	2159020	2159336	316
chr1	2163144	2163726	582
chr1	2165770	2166273	503
chr1	2177770	2177980	210
chr1	2187224	2187683	459
chr1	2222024	2222604	580
chr1	2230688	2230944	256
chr1	2243143	2243469	326
chr1	2265752	2265990	238
chr1	2266275	2266722	447
chr1	2275498	2275929	431
chr1	2313105	2313591	486
chr1	2322785	2323258	473
chr1	2336052	2336348	296
chr1	2343844	2344361	517
chr1	2347873	2348103	230
chr1	2358888	2359152	264
chr1	2359850	2360317	467
chr1	2362660	2363027	367
chr1	2381048	2381393	345
chr1	2383138	2383541	403
chr1	2413424	2413682	258
chr1	2425583	2426085	502
chr1	2437819	2438019	200
chr1	2454172	2454412	240
chr1	2457522	2457929	407
chr1	2458063	2458341	278
chr1	2458446	2458708	262
chr1	2464835	2465247	412
chr1	2466151	2466757	606
chr1	2477387	2477651	264
chr1	2478227	2478750	523
chr1	2479498	2479847	349
chr1	2487574	2488002	428
chr1	2509822	2510145	323
chr1	2517752	2518400	648
chr1	2574459	2574926	467
chr1	2583638	2583948	310
chr1	2584337	2585001	664
chr1	2585085	2585770	685
chr1	2585880	2586568	688
chr1	2586935	2587621	686
chr1	2609029	2609250	221
chr1	2615329	2615905	576
chr1	2616073	2616318	245
chr1	2619385	2619842	457
chr1	2621136	2621457	321
chr1	2621844	2622129	285
chr1	2627094	2627518	424
chr1	2628401	2628695	294
chr1	2628790	2629426	636
chr1	2942484	2942831	347
chr1	3341183	3341552	369
chr1	3369648	3370124	476
chr1	3376633	3376949	316
chr1	3381947	3382258	311
chr1	3384850	3385169	319
chr1	3389918	3390613	695
chr1	3398872	3399341	469
chr1	3400367	3400753	386
chr1	3407790	3408196	406
chr1	3420727	3421133	406
chr1	3447918	3448248	330
chr1	3459525	3459725	200
chr1	3459806	3460155	349
chr1	3469962	3470423	461
chr1	3503999	3504329	330
chr1	3529941	3530335	394
chr1	3535511	3535922	411
chr1	3537697	3538072	375
chr1	3541151	3541577	426
chr1	3566425	3566937	512
chr1	3601826	3602186	360
chr1	3606947	3607353	406
chr1	3615427	3616176	749
chr1	3620087	3620329	242
chr1	3628388	3628832	444
chr1	3633531	3634405	874
chr1	3640972	3641303	331
chr1	3663813	3664220	407
chr1	3689200	3689414	214
chr1	3692561	3692827	266
chr1	3710108	3710610	502
chr1	3712931	3713363	432
chr1	3717990	3718457	467
chr1	3736149	3736599	450
chr1	3773569	3774204	635
chr1	3816754	3817601	847
chr1	3817802	3818240	438
chr1	3827267	3827781	514
chr1	4204440	4204928	488
chr1	4663586	4663906	320
chr1	4705071	4705482	411
chr1	4710439	4711004	565
chr1	4712577	4713059	482
chr1	4716386	4716691	305
chr1	4719575	4719782	207
chr1	4728761	4729643	882
chr1	4750898	4751197	299
chr1	4762837	4763511	674
chr1	4805451	4805822	371
chr1	4814901	4815153	252
chr1	4815490	4816365	875
chr1	4827415	4827897	482
chr1	4886084	4886458	374
chr1	4897249	4898710	1461
chr1	4999473	4999848	375
chr1	5220168	5220430	262
chr1	5447036	5447492	456
chr1	5484851	5485279	428
chr1	5488467	5488684	217
chr1	5569878	5570187	309
chr1	5574631	5575035	404
chr1	5712015	5712753	738
chr1	5718714	5718991	277
chr1	5730232	5730581	349
chr1	5731747	5732885	1138
chr1	5733938	5734250	312
chr1	5735410	5735660	250
chr1	5745785	5746063	278
chr1	5767576	5767776	200
chr1	5780483	5781192	709
chr1	5805805	5806202	397
chr1	5889725	5889933	208
chr1	5961161	5961653	492
chr1	5999324	5999722	398
chr1	6035187	6035578	391
chr1	6043451	6043816	365
chr1	6052371	6052917	546
chr1	6076213	6076699	486
chr1	6085243	6085697	454
chr1	6086133	6086535	402
chr1	6094699	6094899	200
chr1	6101599	6101852	253
chr1	6118624	6119097	473
chr1	6168819	6169210	391
chr1	6208664	6209118	454
chr1	6217574	6218320	746
chr1	6243162	6243370	208
chr1	6253465	6253665	200
chr1	6259422	6260045	623
chr1	6265163	6265590	427
chr1	6266099	6266540	441
chr1	6280276	6280772	496
chr1	6295860	6296347	487
chr1	6306717	6307119	402
chr1	6318615	6319082	467
chr1	6319926	6320339	413
chr1	6327658	6328086	428
chr1	6333505	6333751	246
chr1	6336455	6336886	431
chr1	6360287	6360675	388
chr1	6361518	6362008	490
chr1	6385485	6386003	518
chr1	6390459	6390865	406
chr1	6403508	6404078	570
chr1	6410395	6410887	492
chr1	6412018	6412682	664
chr1	6418126	6418498	372
chr1	6423130	6423613	483
chr1	6427488	6428228	740
chr1	6433996	6434401	405
chr1	6445594	6446315	721
chr1	6446485	6446816	331
chr1	6453583	6454273	690
chr1	6461828	6462100	272
chr1	6464866	6465072	206
chr1	6474326	6475129	803
chr1	6498105	6498509	404
chr1	6500303	6500716	413
chr1	6531532	6531986	454
chr1	6532072	6532507	435
chr1	6535580	6535979	399
chr1	6546490	6546857	367
chr1	6549053	6549553	500
chr1	6551582	6552051	469
chr1	6580009	6580479	470
chr1	6583649	6583882	233
chr1	6614357	6614914	557
chr1	6639689	6640246	557
chr1	6647560	6647846	286
chr1	6648177	6648413	236
chr1	6659322	6659767	445
chr1	6661035	6661706	671
chr1	6673380	6673980	600
chr1	6684943	6685411	468
chr1	6761717	6762249	532
chr1	6780068	6780447	379
chr1	6787573	6787843	270
chr1	6803695	6804310	615
chr1	6817930	6818241	311
chr1	6822110	6822484	374
chr1	6830799	6831222	423
chr1	6844417	6845587	1170
chr1	6862210	6862578	368
chr1	6914200	6914654	454
chr1	6920035	6920515	480
chr1	6949958	6950292	334
chr1	6959027	6959243	216
chr1	6978566	6978818	252
chr1	7051359	7051770	411
chr1	7063733	7064135	402
chr1	7086181	7086641	460
chr1	7102801	7103204	403
chr1	7135408	7135804	396
chr1	7169852	7170052	200
chr1	7170476	7170728	252
chr1	7177502	7178344	842
chr1	7267818	7268408	590
chr1	7278354	7278637	283
chr1	7283562	7283773	211
chr1	7325760	7326536	776
chr1	7345039	7345430	391
chr1	7359438	7359834	396
chr1	7360947	7361305	358
chr1	7373249	7373450	201
chr1	7394564	7395059	495
chr1	7439451	7440033	582
chr1	7461770	7462517	747
chr1	7514901	7515124	223
chr1	7530852	7531511	659
chr1	7599689	7600222	533
chr1	7609362	7610274	912
chr1	7615879	7616190	311
chr1	7632521	7633212	691
chr1	7676371	7676775	404
chr1	7707311	7707607	296
chr1	7727597	7728013	416
chr1	7805784	7806251	467
chr1	7812905	7813147	242
chr1	7831029	7831575	546
chr1	7832139	7832339	200
chr1	7843901	7844410	509
chr1	7870422	7870876	454
chr1	7945534	7945790	256
chr1	7959938	7960223	285
chr1	7962755	7962996	241
chr1	7973350	7973681	331
chr1	8000818	8001080	262
chr1	8008933	8009413	480
chr1	8014115	8014553	438
chr1	8021273	8021935	662
chr1	8035258	8035763	505
chr1	8042333	8042688	355
chr1	8048613	8049067	454
chr1	8064652	8065579	927
chr1	8066356	8066746	390
chr1	8075161	8075361	200
chr1	8080047	8080464	417
chr1	8086280	8086756	476
chr1	8100595	8101125	530
chr1	8105942	8106414	472
chr1	8107831	8108526	695
chr1	8115995	8116444	449
chr1	8121300	8121735	435
chr1	8130263	8130730	467
chr1	8135825	8136057	232
chr1	8137496	8137760	264
chr1	8138130	8138637	507
chr1	8150202	8150899	697
chr1	8156633	8156952	319
chr1	8157341	8157965	624
chr1	8194035	8194533	498
chr1	8203203	8203463	260
chr1	8215740	8216003	263
chr1	8229322	8229561	239
chr1	8234417	8235209	792
chr1	8242122	8242786	664
chr1	8246612	8246998	386
chr1	8257704	8258296	592
chr1	8262567	8262959	392
chr1	8264511	8264832	321
chr1	8271857	8272527	670
chr1	8284636	8285406	770
chr1	8298885	8299479	594
chr1	8317654	8317917	263
chr1	8374285	8374789	504
chr1	8403326	8403834	508
chr1	8404740	8405107	367
chr1	8407711	8408016	305
chr1	8408991	8409394	403
chr1	8411921	8412409	488
chr1	8433556	8433952	396
chr1	8434899	8435225	326
chr1	8441729	8442277	548
chr1	8456849	8457457	608
chr1	8469268	8469495	227
chr1	8472228	8472677	449
chr1	8484317	8485016	699
chr1	8530505	8530859	354
chr1	8543121	8543575	454
chr1	8557625	8557957	332
chr1	8585602	8586441	839
chr1	8600258	8601009	751
chr1	8605173	8605406	233
chr1	8615240	8615621	381
chr1	8621112	8621450	338
chr1	8720439	8720889	450
chr1	8721705	8722248	543
chr1	8731333	8731698	365
chr1	8735093	8735407	314
chr1	8763291	8763851	560
chr1	8772544	8773083	539
chr1	8786368	8786959	591
chr1	8793512	8793978	466
chr1	8800172	8800592	420
chr1	8849635	8849943	308
chr1	8857191	8857792	601
chr1	8877514	8877991	477
chr1	8882772	8883172	400
chr1	8908886	8909270	384
chr1	8915069	8915287	218
chr1	8933585	8934110	525
chr1	8938649	8939072	423
chr1	8940116	8940465	349
chr1	8949975	8950948	973
chr1	8956881	8957301	420
chr1	8957685	8957885	200
chr1	8959892	8960411	519
chr1	8963783	8964361	578
chr1	8965760	8966063	303
chr1	8971338	8971938	600
chr1	8978181	8978581	400
chr1	9001809	9002305	496
chr1	9022883	9023307	424
chr1	9046117	9046676	559
chr1	9127223	9127652	429
chr1	9161560	9162015	455
chr1	9170676	9171254	578
chr1	9174941	9175218	277
chr1	9189165	9189451	286
chr1	9189645	9189962	317
chr1	9202233	9202713	480
chr1	9222889	9223205	316
chr1	9223935	9224397	462
chr1	9241339	9241683	344
chr1	9242009	9242445	436
chr1	9256253	9256935	682
chr1	9260500	9260843	343
chr1	9288437	9288927	490
chr1	9291675	9291990	315
chr1	9294434	9294646	212
chr1	9327109	9327538	429
chr1	9335569	9335954	385
chr1	9340519	9340847	328
chr1	9349100	9349419	319
chr1	9350139	9350485	346
chr1	9354370	9354854	484
chr1	9360160	9360623	463
chr1	9363097	9363570	473
chr1	9377804	9378006	202
chr1	9381398	9381862	464
chr1	9391664	9391872	208
chr1	9400292	9400685	393
chr1	9410215	9410844	629
chr1	9430042	9430248	206
chr1	9471099	9471415	316
chr1	9473144	9473659	515
chr1	9488737	9489362	625
chr1	9494275	9494613	338
chr1	9504033	9504539	506
chr1	9506155	9506514	359
chr1	9510390	9510696	306
chr1	9515855	9516230	375
chr1	9533063	9533572	509
chr1	9536825	9537166	341
chr1	9551062	9551455	393
chr1	9555239	9555721	482
chr1	9599106	9599634	528
chr1	9600034	9600342	308
chr1	9615327	9615871	544
chr1	9621514	9621918	404
chr1	9648534	9648850	316
chr1	9653515	9654322	807
chr1	9675617	9675985	368
chr1	9686986	9687477	491
chr1	9704726	9705203	477
chr1	9719485	9719685	200
chr1	9731348	9731919	571
chr1	9747321	9747934	613
chr1	9749330	9749559	229
chr1	9759476	9759701	225
chr1	9760358	9760908	550
chr1	9779089	9779606	517
chr1	9785019	9785424	405
chr1	9818565	9819097	532
chr1	9826702	9827360	658
chr1	9835606	9836223	617
chr1	9844543	9844896	353
chr1	9864659	9865189	530
chr1	9869302	9869642	340
chr1	9885402	9886114	712
chr1	9896051	9896300	249
chr1	9896382	9896983	601
chr1	9902996	9903196	200
chr1	9903778	9903992	214
chr1	9912425	9912815	390
chr1	9927519	9927970	451
chr1	9929740	9930211	471
chr1	9932774	9933148	374
chr1	9934978	9935332	354
chr1	9937912	9938567	655
chr1	9941937	9942258	321
chr1	9950366	9950906	540
chr1	9951188	9951548	360
chr1	9952543	9952811	268
chr1	9953226	9953628	402
chr1	9958944	9959371	427
chr1	9970170	9970909	739
chr1	10002442	10002652	210
chr1	10003176	10003721	545
chr1	10010337	10010836	499
chr1	10056734	10057001	267
chr1	10078545	10079001	456
chr1	10091563	10091763	200
chr1	10092487	10093411	924
chr1	10115686	10116126	440
chr1	10117332	10117756	424
chr1	10123811	10124358	547
chr1	10134375	10134865	490
chr1	10143082	10143569	487
chr1	10168345	10168839	494
chr1	10212917	10213344	427
chr1	10255702	10256154	452
chr1	10269918	10270695	777
chr1	10271897	10272299	402
chr1	10399873	10400261	388
chr1	10401363	10401647	284
chr1	10437413	10437884	471
chr1	10438406	10438996	590
chr1	10458601	10459406	805
chr1	10475489	10475791	302
chr1	10488142	10488524	382
chr1	10490181	10490396	215
chr1	10490544	10490983	439
chr1	10504355	10504655	300
chr1	10504918	10505237	319
chr1	10516726	10517153	427
chr1	10519093	10519544	451
chr1	10532342	10532890	548
chr1	10534757	10535188	431
chr1	10554644	10555048	404
chr1	10555296	10555517	221
chr1	10555918	10556499	581
chr1	10567350	10567912	562
chr1	10570524	10571055	531
chr1	10588326	10588851	525
chr1	10615658	10616118	460
chr1	10621720	10621920	200
chr1	10635691	10636027	336
chr1	10659404	10659953	549
chr1	10679286	10679613	327
chr1	10695246	10696417	1171
chr1	10704558	10704915	357
chr1	10706350	10706799	449
chr1	10723667	10724056	389
chr1	10739696	10740099	403
chr1	10786656	10786868	212
chr1	10791034	10791413	379
chr1	10816010	10816406	396
chr1	10839366	10839691	325
chr1	10856485	10857003	518
chr1	10863997	10864809	812
chr1	10878607	10879093	486
chr1	10884912	10885439	527
chr1	10891053	10891475	422
chr1	10950724	10951292	568
chr1	10959851	10960619	768
chr1	10960755	10961155	400
chr1	10961411	10961616	205
chr1	10967224	10967438	214
chr1	10970001	10970307	306
chr1	10980108	10980655	547
chr1	11002039	11002450	411
chr1	11021082	11021432	350
chr1	11033584	11033957	373
chr1	11035789	11036390	601
chr1	11040239	11040617	378
chr1	11072106	11073102	996
chr1	11086178	11086488	310
chr1	11097692	11098004	312
chr1	11112880	11113212	332
chr1	11119964	11120505	541
chr1	11159703	11160204	501
chr1	11194363	11194727	364
chr1	11199031	11199394	363
chr1	11207470	11207953	483
chr1	11218654	11219235	581
chr1	11301805	11302203	398
chr1	11322419	11323080	661
chr1	11332779	11333046	267
chr1	11333220	11333503	283
chr1	11333586	11333935	349
chr1	11376709	11377349	640
chr1	11381880	11382118	238
chr1	11397562	11397917	355
chr1	11610707	11611168	461
chr1	11619193	11619717	524
chr1	11695853	11696265	412
chr1	11702427	11702823	396
chr1	11705774	11706155	381
chr1	11713275	11713666	391
chr1	11714626	11714840	214
chr1	11723989	11724502	513
chr1	11740957	11741580	623
chr1	11753122	11753595	473
chr1	11771256	11771512	256
chr1	11792680	11793011	331
chr1	11795933	11796372	439
chr1	11796905	11797489	584
chr1	11809179	11809402	223
chr1	11845308	11845530	222
chr1	11847624	11847843	219
chr1	11863415	11863913	498
chr1	11865717	11866414	697
chr1	11881612	11881906	294
chr1	11898663	11899133	470
chr1	11922941	11923348	407
chr1	11941658	11941907	249
chr1	11953893	11954415	522
chr1	11961688	11961899	211
chr1	11967749	11969260	1511
chr1	11978905	11979371	466
chr1	11986330	11986738	408
chr1	11994424	11995209	785
chr1	12027103	12027523	420
chr1	12039773	12040661	888
chr1	12041721	12042160	439
chr1	12079131	12079739	608
chr1	12111994	12112531	537
chr1	12139572	12139849	277
chr1	12178677	12179030	353
chr1	12184851	12185278	427
chr1	12192132	12192526	394
chr1	12193211	12193463	252
chr1	12221835	12222294	459
chr1	12263874	12264074	200
chr1	12268841	12269266	425
chr1	12289827	12290190	363
chr1	12292225	12292725	500
chr1	12336326	12336635	309
chr1	12446182	12446583	401
chr1	12494265	12494567	302
chr1	12496934	12497449	515
chr1	12538206	12538792	586
chr1	12540803	12541313	510
chr1	12548678	12549192	514
chr1	12561667	12561980	313
chr1	12609784	12610360	576
chr1	12633816	12634332	516
chr1	12661283	12661648	365
chr1	12664352	12664793	441
chr1	12678242	12678727	485
chr1	12678946	12679489	543
chr1	12679929	12680179	250
chr1	12719010	12719360	350
chr1	12844051	12844311	260
chr1	12944765	12945151	386
chr1	13910526	13910833	307
chr1	13910933	13911191	258
chr1	13913736	13914180	444
chr1	13926287	13926995	708
chr1	13931632	13932115	483
chr1	13944378	13944584	206
chr1	13946397	13946854	457
chr1	13988010	13988436	426
chr1	13990992	13991377	385
chr1	13992193	13992564	371
chr1	14010580	14011156	576
chr1	14032519	14032910	391
chr1	14050263	14050595	332
chr1	14052319	14052701	382
chr1	14075508	14076081	573
chr1	14085611	14086012	401
chr1	14093463	14093870	407
chr1	14125322	14125744	422
chr1	14127582	14128134	552
chr1	14133688	14134060	372
chr1	14146211	14146560	349
chr1	14146642	14147088	446
chr1	14155373	14155662	289
chr1	14286874	14287236	362
chr1	14292321	14292736	415
chr1	14322929	14323296	367
chr1	14381770	14382441	671
chr1	14391547	14391885	338
chr1	14421524	14421752	228
chr1	14440367	14440735	368
chr1	14447390	14447654	264
chr1	14463922	14464401	479
chr1	14464501	14465192	691
chr1	14476007	14476258	251
chr1	14516996	14517488	492
chr1	14594461	14594856	395
chr1	14611369	14611569	200
chr1	14617745	14618088	343
chr1	14627781	14628404	623
chr1	14647067	14647434	367
chr1	14655364	14655581	217
chr1	14664099	14664510	411
chr1	14687384	14687912	528
chr1	14698497	14699122	625
chr1	14767783	14768279	496
chr1	14770105	14770324	219
chr1	14812943	14813330	387
chr1	14843680	14844284	604
chr1	14847257	14847658	401
chr1	14848973	14849761	788
chr1	14910308	14910631	323
chr1	14953767	14954107	340
chr1	14992871	14993256	385
chr1	15005060	15005280	220
chr1	15031516	15031826	310
chr1	15039482	15040044	562
chr1	15058349	15058831	482
chr1	15068637	15069252	615
chr1	15082432	15082814	382
chr1	15086380	15086782	402
chr1	15092249	15092571	322
chr1	15105691	15106018	327
chr1	15114127	15114553	426
chr1	15116243	15116786	543
chr1	15148962	15149283	321
chr1	15202683	15203119	436
chr1	15207498	15207723	225
chr1	15221406	15221651	245
chr1	15237924	15238342	418
chr1	15240108	15240623	515
chr1	15241876	15242182	306
chr1	15266264	15266888	624
chr1	15272029	15272379	350
chr1	15273372	15273831	459
chr1	15280597	15281169	572
chr1	15282110	15282324	214
chr1	15295022	15295430	408
chr1	15296685	15297027	342
chr1	15322812	15323012	200
chr1	15346365	15346904	539
chr1	15354084	15354417	333
chr1	15364661	15365060	399
chr1	15372929	15373376	447
chr1	15390946	15391182	236
chr1	15416857	15417357	500
chr1	15426821	15427294	473
chr1	15454940	15455446	506
chr1	15466118	15466563	445
chr1	15468458	15468794	336
chr1	15478821	15479218	397
chr1	15479432	15479700	268
chr1	15479930	15480177	247
chr1	15485210	15485724	514
chr1	15494920	15495376	456
chr1	15499317	15499902	585
chr1	15500859	15501149	290
chr1	15505261	15505785	524
chr1	15527055	15527554	499
chr1	15532933	15533367	434
chr1	15572434	15572896	462
chr1	15573544	15574121	577
chr1	15587167	15587463	296
chr1	15598961	15599394	433
chr1	15609517	15610441	924
chr1	15622301	15622631	330
chr1	15631179	15631648	469
chr1	15649977	15650454	477
chr1	15656554	15656803	249
chr1	15663905	15664544	639
chr1	15666795	15667166	371
chr1	15672400	15672812	412
chr1	15678716	15679333	617
chr1	15691214	15691643	429
chr1	15727053	15727589	536
chr1	15736148	15736519	371
chr1	15742470	15742794	324
chr1	15743532	15743776	244
chr1	15743909	15744347	438
chr1	15745290	15745743	453
chr1	15757661	15758080	419
chr1	15759411	15759797	386
chr1	15789899	15790171	272
chr1	15813341	15813617	276
chr1	15828049	15828263	214
chr1	15850792	15851816	1024
chr1	15852930	15853598	668
chr1	15885990	15886533	543
chr1	15911101	15911425	324
chr1	15918807	15919190	383
chr1	15929891	15930416	525
chr1	15943476	15944187	711
chr1	15957255	15957659	404
chr1	16005002	16005529	527
chr1	16006559	16006949	390
chr1	16007091	16007311	220
chr1	16007959	16008408	449
chr1	16029953	16030536	583
chr1	16067851	16068329	478
chr1	16075695	16076067	372
chr1	16082864	16083205	341
chr1	16090920	16091188	268
chr1	16092196	16092731	535
chr1	16114564	16115446	882
chr1	16121536	16122039	503
chr1	16125471	16125901	430
chr1	16126493	16127030	537
chr1	16127750	16127966	216
chr1	16142038	16142370	332
chr1	16143196	16143466	270
chr1	16157320	16157602	282
chr1	16159748	16160022	274
chr1	16160889	16161089	200
chr1	16162278	16162782	504
chr1	16173851	16174436	585
chr1	16175682	16176122	440
chr1	16212746	16213190	444
chr1	16229398	16229836	438
chr1	16245797	16246258	461
chr1	16249754	16250179	425
chr1	16275914	16276501	587
chr1	16279164	16279645	481
chr1	16301780	16302260	480
chr1	16302399	16302852	453
chr1	16321114	16321367	253
chr1	16333540	16334078	538
chr1	16335516	16335918	402
chr1	16359240	16359741	501
chr1	16375122	16375326	204
chr1	16382509	16383005	496
chr1	16402427	16402845	418
chr1	16403421	16403676	255
chr1	16405519	16405803	284
chr1	16408740	16409241	501
chr1	16417769	16418189	420
chr1	16436304	16436504	200
chr1	16465965	16466236	271
chr1	16470324	16470719	395
chr1	16482573	16482789	216
chr1	16485429	16485969	540
chr1	16490739	16491150	411
chr1	16494352	16494696	344
chr1	16499588	16500505	917
chr1	16508291	16508787	496
chr1	16509641	16510047	406
chr1	16511178	16511426	248
chr1	16514193	16515042	849
chr1	16515612	16515865	253
chr1	16533122	16533507	385
chr1	16533592	16533800	208
chr1	16538988	16539188	200
chr1	16543677	16544317	640
chr1	16562559	16563236	677
chr1	16563558	16563970	412
chr1	16570904	16571239	335
chr1	16575269	16575628	359
chr1	16587412	16587680	268
chr1	16626870	16627419	549
chr1	16647624	16648315	691
chr1	16650878	16651221	343
chr1	16678749	16679362	613
chr1	16693324	16694357	1033
chr1	16712821	16713240	419
chr1	16722988	16723556	568
chr1	16766838	16767373	535
chr1	16767807	16768146	339
chr1	16819299	16819605	306
chr1	16825643	16825986	343
chr1	16833314	16833585	271
chr1	16839943	16841005	1062
chr1	16857981	16858714	733
chr1	16861510	16862580	1070
chr1	16870218	16870742	524
chr1	16871046	16871255	209
chr1	16876737	16876937	200
chr1	16886081	16886656	575
chr1	16887289	16887806	517
chr1	16891501	16891707	206
chr1	16891794	16892183	389
chr1	16892427	16892894	467
chr1	16892966	16893215	249
chr1	16893363	16893894	531
chr1	16907158	16907359	201
chr1	16907903	16908178	275
chr1	16918299	16918705	406
chr1	16921488	16921851	363
chr1	16928820	16929234	414
chr1	16929504	16929814	310
chr1	16939130	16939543	413
chr1	16939826	16940385	559
chr1	16947396	16947991	595
chr1	16949823	16950957	1134
chr1	16970761	16971646	885
chr1	16981145	16981398	253
chr1	17004528	17004909	381
chr1	17007811	17008231	420
chr1	17014215	17014583	368
chr1	17029615	17030060	445
chr1	17036210	17036618	408
chr1	17053246	17053452	206
chr1	17053629	17054176	547
chr1	17059695	17059928	233
chr1	17075275	17075503	228
chr1	17076998	17077305	307
chr1	17081393	17081593	200
chr1	17084090	17084546	456
chr1	17090710	17091092	382
chr1	17096751	17097314	563
chr1	17107365	17107693	328
chr1	17112844	17113408	564
chr1	17114419	17114619	200
chr1	17121150	17121459	309
chr1	17122782	17123475	693
chr1	17176583	17176885	302
chr1	17186601	17186922	321
chr1	17188422	17188623	201
chr1	17198826	17199499	673
chr1	17199592	17200363	771
chr1	17201512	17202145	633
chr1	17215755	17216384	629
chr1	17221937	17222174	237
chr1	17222251	17222455	204
chr1	17222539	17223233	694
chr1	17231113	17231963	850
chr1	17240194	17240764	570
chr1	17252011	17252471	460
chr1	17255850	17256482	632
chr1	17274798	17275833	1035
chr1	17278092	17278522	430
chr1	17287129	17287436	307
chr1	17289912	17290339	427
chr1	17307978	17308408	430
chr1	17311065	17311656	591
chr1	17330274	17330810	536
chr1	17338318	17338760	442
chr1	17372611	17372933	322
chr1	17380347	17380997	650
chr1	17386067	17386477	410
chr1	17424221	17424445	224
chr1	17445900	17446123	223
chr1	17452290	17452676	386
chr1	17454881	17455311	430
chr1	17466235	17466472	237
chr1	17494719	17495018	299
chr1	17516401	17516852	451
chr1	17517819	17518295	476
chr1	17518843	17519276	433
chr1	17531043	17531495	452
chr1	17534473	17534994	521
chr1	17541333	17541795	462
chr1	17541909	17542377	468
chr1	17552966	17553375	409
chr1	17559714	17560688	974
chr1	17563558	17563891	333
chr1	17565977	17566289	312
chr1	17571725	17572155	430
chr1	17577099	17577502	403
chr1	17578269	17578588	319
chr1	17585079	17585336	257
chr1	17591577	17592103	526
chr1	17602998	17603467	469
chr1	17608164	17608512	348
chr1	17613803	17614371	568
chr1	17616510	17616719	209
chr1	17618842	17619194	352
chr1	17624437	17624985	548
chr1	17630682	17631129	447
chr1	17662554	17662927	373
chr1	17666774	17667079	305
chr1	17674592	17675354	762
chr1	17680427	17680769	342
chr1	17691844	17692250	406
chr1	17695851	17696372	521
chr1	17697116	17697449	333
chr1	17704073	17704296	223
chr1	17729556	17730042	486
chr1	17732579	17733076	497
chr1	17746353	17746754	401
chr1	17767955	17768354	399
chr1	17769852	17770474	622
chr1	17786514	17787335	821
chr1	17802134	17802661	527
chr1	17814275	17814771	496
chr1	17818122	17818577	455
chr1	17820644	17821099	455
chr1	17828731	17829251	520
chr1	17834325	17834547	222
chr1	17846475	17847035	560
chr1	17871809	17872286	477
chr1	17880375	17880926	551
chr1	17886117	17886609	492
chr1	17895960	17896222	262
chr1	17908410	17909177	767
chr1	17912688	17913022	334
chr1	17933369	17933780	411
chr1	17943277	17943583	306
chr1	17951256	17951733	477
chr1	17980303	17980622	319
chr1	17988103	17988400	297
chr1	18158302	18158509	207
chr1	18192919	18193462	543
chr1	18200627	18201171	544
chr1	18902112	18902324	212
chr1	18907877	18908157	280
chr1	18911275	18911630	355
chr1	18923821	18924241	420
chr1	18944997	18945462	465
chr1	18962325	18962597	272
chr1	18995139	18995726	587
chr1	19147182	19147670	488
chr1	19201730	19202063	333
chr1	19208514	19208928	414
chr1	19210638	19210992	354
chr1	19212510	19212937	427
chr1	19225774	19226007	233
chr1	19228848	19229658	810
chr1	19233467	19233864	397
chr1	19239543	19239939	396
chr1	19249400	19249743	343
chr1	19252755	19254064	1309
chr1	19258869	19259324	455
chr1	19263582	19264063	481
chr1	19265843	19266335	492
chr1	19280240	19280559	319
chr1	19283245	19283612	367
chr1	19288545	19289150	605
chr1	19292221	19292587	366
chr1	19297184	19297679	495
chr1	19298487	19298750	263
chr1	19324702	19325288	586
chr1	19337442	19338010	568
chr1	19355647	19356206	559
chr1	19360316	19361166	850
chr1	19380800	19381256	456
chr1	19401275	19402176	901
chr1	19403519	19403852	333
chr1	19409515	19409718	203
chr1	19409789	19409989	200
chr1	19413043	19413269	226
chr1	19422687	19423162	475
chr1	19529869	19530130	261
chr1	19536565	19537209	644
chr1	19567757	19568199	442
chr1	19577782	19578332	550
chr1	19638425	19638909	484
chr1	19667924	19668227	303
chr1	19670791	19671297	506
chr1	19687625	19688195	570
chr1	19693942	19694181	239
chr1	19722190	19722759	569
chr1	19751049	19751309	260
chr1	19756608	19756963	355
chr1	19763267	19763651	384
chr1	19766906	19767400	494
chr1	19774918	19775266	348
chr1	19777308	19777818	510
chr1	19794765	19795285	520
chr1	19811873	19812253	380
chr1	19812379	19812643	264
chr1	19908768	19909078	310
chr1	19916917	19917138	221
chr1	19923196	19923828	632
chr1	19923917	19924136	219
chr1	19944981	19945290	309
chr1	19966492	19966877	385
chr1	19966974	19967553	579
chr1	19969554	19969999	445
chr1	19975210	19975494	284
chr1	19980159	19980606	447
chr1	19986190	19986670	480
chr1	20002939	20003323	384
chr1	20030957	20031363	406
chr1	20042021	20042529	508
chr1	20066150	20066517	367
chr1	20084803	20085265	462
chr1	20088643	20088952	309
chr1	20092018	20092600	582
chr1	20126478	20126835	357
chr1	20126905	20127167	262
chr1	20137666	20138168	502
chr1	20190341	20190628	287
chr1	20198751	20199068	317
chr1	20204284	20205117	833
chr1	20208581	20209037	456
chr1	20229996	20230530	534
chr1	20244512	20244873	361
chr1	20251841	20252186	345
chr1	20275454	20275962	508
chr1	20301277	20301633	356
chr1	20364341	20364696	355
chr1	20390328	20390823	495
chr1	20427350	20427839	489
chr1	20437201	20437693	492
chr1	20450923	20451403	480
chr1	20451759	20452034	275
chr1	20463660	20463860	200
chr1	20478771	20479275	504
chr1	20491928	20492260	332
chr1	20497910	20498409	499
chr1	20521805	20522023	218
chr1	20538030	20538408	378
chr1	20539497	20539765	268
chr1	20543142	20543568	426
chr1	20559052	20559538	486
chr1	20606014	20606377	363
chr1	20682597	20682891	294
chr1	20688299	20688748	449
chr1	20693791	20694006	215
chr1	20702161	20702459	298
chr1	20703405	20703815	410
chr1	20737645	20738124	479
chr1	20753327	20753856	529
chr1	20789946	20790245	299
chr1	20812631	20812943	312
chr1	20820297	20820592	295
chr1	20820816	20821189	373
chr1	20821528	20821882	354
chr1	20822592	20823225	633
chr1	20833990	20834945	955
chr1	20848846	20849266	420
chr1	20901774	20902166	392
chr1	20904555	20904902	347
chr1	20915181	20915678	497
chr1	20930637	20931208	571
chr1	20938911	20939327	416
chr1	20940164	20940857	693
chr1	20959659	20960019	360
chr1	20960520	20960727	207
chr1	20961013	20961338	325
chr1	20966636	20967035	399
chr1	20987691	20988472	781
chr1	21022845	21023774	929
chr1	21058716	21059087	371
chr1	21059402	21059953	551
chr1	21062011	21062671	660
chr1	21112981	21113562	581
chr1	21174684	21174956	272
chr1	21210200	21210729	529
chr1	21223335	21223620	285
chr1	21348691	21349184	493
chr1	21409805	21410173	368
chr1	21417586	21417996	410
chr1	21424788	21425006	218
chr1	21425661	21425923	262
chr1	21476042	21476837	795
chr1	21503155	21503806	651
chr1	21521580	21522014	434
chr1	21527818	21528090	272
chr1	21532557	21532970	413
chr1	21543383	21543709	326
chr1	21558476	21558800	324
chr1	21564970	21565464	494
chr1	21578638	21579136	498
chr1	21581768	21582085	317
chr1	21583868	21584261	393
chr1	21588328	21588755	427
chr1	21589014	21589255	241
chr1	21596725	21597118	393
chr1	21616269	21616483	214
chr1	21629238	21629682	444
chr1	21629754	21629990	236
chr1	21635620	21635987	367
chr1	21650850	21651456	606
chr1	21655769	21656184	415
chr1	21661125	21661545	420
chr1	21662233	21662829	596
chr1	21671849	21672528	679
chr1	21682481	21682792	311
chr1	21694907	21695325	418
chr1	21697129	21697373	244
chr1	21728277	21728658	381
chr1	21766316	21766738	422
chr1	21780434	21780866	432
chr1	21791582	21792020	438
chr1	21835498	21835827	329
chr1	21861204	21861718	514
chr1	21866389	21866691	302
chr1	21894821	21895211	390
chr1	21900546	21900883	337
chr1	21913391	21913761	370
chr1	21934172	21934733	561
chr1	21941082	21941638	556
chr1	21949099	21949360	261
chr1	21953364	21953901	537
chr1	21965104	21965522	418
chr1	21974351	21974857	506
chr1	21982216	21982648	432
chr1	21985532	21986035	503
chr1	22029849	22030168	319
chr1	22091154	22091900	746
chr1	22109398	22110456	1058
chr1	22114537	22115207	670
chr1	22127557	22127943	386
chr1	22182650	22183074	424
chr1	22188626	22189047	421
chr1	22196204	22196779	575
chr1	22231259	22231768	509
chr1	22257545	22257745	200
chr1	22259928	22260671	743
chr1	22266036	22266503	467
chr1	22282302	22282766	464
chr1	22283280	22283935	655
chr1	22290389	22290858	469
chr1	22292774	22293126	352
chr1	22301097	22301682	585
chr1	22308622	22308851	229
chr1	22326154	22326605	451
chr1	22331701	22332086	385
chr1	22335281	22335605	324
chr1	22345459	22346018	559
chr1	22349299	22349524	225
chr1	22351741	22352714	973
chr1	22366356	22366716	360
chr1	22368038	22368383	345
chr1	22369613	22370107	494
chr1	22371500	22372009	509
chr1	22378865	22379330	465
chr1	22396622	22397225	603
chr1	22418855	22419165	310
chr1	22432079	22432465	386
chr1	22458981	22459419	438
chr1	22463856	22464381	525
chr1	22498768	22499094	326
chr1	22554980	22555367	387
chr1	22564894	22565284	390
chr1	22602415	22602760	345
chr1	22676759	22677025	266
chr1	22706968	22707566	598
chr1	22715318	22715949	631
chr1	22743020	22743384	364
chr1	22746946	22747351	405
chr1	22778028	22778721	693
chr1	22827063	22827377	314
chr1	22938007	22938329	322
chr1	22968500	22968945	445
chr1	23030869	23031369	500
chr1	23039259	23039529	270
chr1	23066087	23066523	436
chr1	23077049	23077288	239
chr1	23087063	23087285	222
chr1	23134810	23135166	356
chr1	23135289	23135683	394
chr1	23143967	23144389	422
chr1	23155526	23155859	333
chr1	23156687	23157116	429
chr1	23158420	23159003	583
chr1	23188522	23188931	409
chr1	23205052	23205442	390
chr1	23256757	23257251	494
chr1	23302923	23303809	886
chr1	23304723	23305180	457
chr1	23337093	23337671	578
chr1	23345598	23346125	527
chr1	23353041	23353351	310
chr1	23370592	23370976	384
chr1	23428943	23429180	237
chr1	23429801	23430173	372
chr1	23453191	23453728	537
chr1	23456381	23456805	424
chr1	23495251	23495544	293
chr1	23496130	23496592	462
chr1	23504113	23504657	544
chr1	23515297	23515853	556
chr1	23523335	23523814	479
chr1	23524768	23525207	439
chr1	23528807	23529103	296
chr1	23536965	23537381	416
chr1	23551530	23551960	430
chr1	23609575	23609878	303
chr1	23655042	23655323	281
chr1	23670702	23671443	741
chr1	23693083	23693421	338
chr1	23694506	23695656	1150
chr1	23703662	23704397	735
chr1	23710643	23710996	353
chr1	23711249	23711650	401
chr1	23718848	23719154	306
chr1	23729460	23729768	308
chr1	23730144	23730772	628
chr1	23748973	23749181	208
chr1	23778420	23778996	576
chr1	23782804	23783219	415
chr1	23799383	23800217	834
chr1	23801776	23802191	415
chr1	23803790	23804259	469
chr1	23810776	23811460	684
chr1	23823567	23823972	405
chr1	23854597	23855101	504
chr1	23857875	23858153	278
chr1	23866241	23866750	509
chr1	23871127	23871642	515
chr1	23881457	23881742	285
chr1	23882411	23882828	417
chr1	23885857	23886302	445
chr1	23888859	23889183	324
chr1	23911985	23912595	610
chr1	23915513	23915778	265
chr1	23919191	23919905	714
chr1	23920053	23920553	500
chr1	23946345	23946599	254
chr1	23961375	23961855	480
chr1	23963860	23964209	349
chr1	23977622	23978094	472
chr1	23984198	23984488	290
chr1	23988340	23988806	466
chr1	23999825	24000439	614
chr1	24018005	24018453	448
chr1	24044944	24045216	272
chr1	24069745	24069955	210
chr1	24072065	24072468	403
chr1	24077807	24078117	310
chr1	24098563	24099019	456
chr1	24104558	24104968	410
chr1	24106360	24106631	271
chr1	24117342	24117819	477
chr1	24119921	24120206	285
chr1	24125860	24126518	658
chr1	24127130	24127538	408
chr1	24136130	24136546	416
chr1	24151688	24152159	471
chr1	24160577	24160788	211
chr1	24164960	24165420	460
chr1	24191890	24192442	552
chr1	24194692	24195084	392
chr1	24234354	24234658	304
chr1	24235848	24236048	200
chr1	24243206	24243678	472
chr1	24277808	24278507	699
chr1	24281616	24281906	290
chr1	24283607	24283961	354
chr1	24285392	24285803	411
chr1	24285906	24286510	604
chr1	24306635	24307195	560
chr1	24312576	24312966	390
chr1	24335863	24336326	463
chr1	24345165	24345778	613
chr1	24349169	24349531	362
chr1	24372798	24373135	337
chr1	24373583	24373947	364
chr1	24397277	24397770	493
chr1	24435332	24435807	475
chr1	24439026	24439422	396
chr1	24444176	24444661	485
chr1	24446739	24447244	505
chr1	24469302	24470031	729
chr1	24476286	24477402	1116
chr1	24477677	24478138	461
chr1	24487880	24488185	305
chr1	24501870	24502247	377
chr1	24516718	24516997	279
chr1	24518408	24518783	375
chr1	24522250	24522704	454
chr1	24528376	24528891	515
chr1	24529989	24530411	422
chr1	24562630	24563716	1086
chr1	24609818	24610080	262
chr1	24611665	24612101	436
chr1	24613107	24613473	366
chr1	24616485	24616804	319
chr1	24620629	24621160	531
chr1	24621423	24621756	333
chr1	24627421	24627850	429
chr1	24636190	24636693	503
chr1	24643490	24643995	505
chr1	24645806	24646425	619
chr1	24648727	24649004	277
chr1	24649714	24650003	289
chr1	24656648	24657102	454
chr1	24689440	24689880	440
chr1	24691697	24692226	529
chr1	24701240	24701659	419
chr1	24706403	24706817	414
chr1	24708680	24708895	215
chr1	24710697	24711046	349
chr1	24716511	24716771	260
chr1	24717783	24718100	317
chr1	24718828	24719156	328
chr1	24720524	24720743	219
chr1	24735893	24736434	541
chr1	24740015	24740336	321
chr1	24741815	24742410	595
chr1	24743453	24743902	449
chr1	24745763	24746175	412
chr1	24764343	24764676	333
chr1	24788631	24788931	300
chr1	24828637	24829589	952
chr1	24842023	24842484	461
chr1	24853696	24853952	256
chr1	24867564	24867845	281
chr1	24870618	24871046	428
chr1	24894526	24894917	391
chr1	24913669	24914133	464
chr1	24920657	24921117	460
chr1	24961681	24962026	345
chr1	24968631	24968838	207
chr1	24969220	24969931	711
chr1	25004953	25005309	356
chr1	25009974	25010701	727
chr1	25015046	25015445	399
chr1	25028944	25029285	341
chr1	25031797	25032200	403
chr1	25045258	25045739	481
chr1	25049134	25049575	441
chr1	25057103	25057393	290
chr1	25071292	25071968	676
chr1	25088806	25089164	358
chr1	25096772	25096989	217
chr1	25132032	25132403	371
chr1	25157137	25157620	483
chr1	25174354	25174884	530
chr1	25224622	25224939	317
chr1	25258849	25259079	230
chr1	25281544	25282036	492
chr1	25296897	25297378	481
chr1	25298742	25298969	227
chr1	25349294	25349719	425
chr1	25357177	25357414	237
chr1	25358633	25359089	456
chr1	25368812	25369276	464
chr1	25427953	25428346	393
chr1	25466526	25466969	443
chr1	25494163	25494413	250
chr1	25509128	25509408	280
chr1	25510500	25510762	262
chr1	25520889	25521524	635
chr1	25558753	25559249	496
chr1	25559574	25559965	391
chr1	25566077	25566846	769
chr1	25573675	25574518	843
chr1	25594369	25594695	326
chr1	25664626	25665255	629
chr1	25670275	25670770	495
chr1	25677109	25677525	416
chr1	25678643	25679091	448
chr1	25729664	25729883	219
chr1	25751831	25752318	487
chr1	25756573	25756896	323
chr1	25757047	25757518	471
chr1	25802941	25803364	423
chr1	25805104	25805604	500
chr1	25833093	25833812	719
chr1	25853967	25854190	223
chr1	25869803	25870275	472
chr1	25876077	25876553	476
chr1	25883179	25883806	627
chr1	25887232	25887519	287
chr1	25888952	25889208	256
chr1	25894748	25895277	529
chr1	25895411	25895819	408
chr1	25899299	25899507	208
chr1	25935107	25935423	316
chr1	25999237	25999437	200
chr1	26022326	26022797	471
chr1	26023844	26024174	330
chr1	26034515	26035277	762
chr1	26050622	26051059	437
chr1	26061668	26062019	351
chr1	26070528	26070913	385
chr1	26075023	26075435	412
chr1	26113442	26113684	242
chr1	26123346	26123754	408
chr1	26137268	26137707	439
chr1	26144609	26144864	255
chr1	26146178	26146685	507
chr1	26159145	26159542	397
chr1	26163784	26164100	316
chr1	26185655	26186213	558
chr1	26197791	26198345	554
chr1	26202168	26202614	446
chr1	26216948	26217463	515
chr1	26218837	26219352	515
chr1	26221789	26222333	544
chr1	26231758	26232287	529
chr1	26232790	26233213	423
chr1	26238553	26239032	479
chr1	26324363	26325040	677
chr1	26361724	26362184	460
chr1	26362468	26362770	302
chr1	26394584	26394784	200
chr1	26419986	26420186	200
chr1	26421161	26421567	406
chr1	26431424	26431670	246
chr1	26437410	26437840	430
chr1	26437972	26438562	590
chr1	26438709	26438997	288
chr1	26453854	26454084	230
chr1	26455809	26456127	318
chr1	26471532	26471923	391
chr1	26496066	26496640	574
chr1	26503657	26504148	491
chr1	26508057	26508556	499
chr1	26527400	26528227	827
chr1	26560188	26561112	924
chr1	26602611	26603148	537
chr1	26604805	26605319	514
chr1	26611143	26611705	562
chr1	26625360	26625576	216
chr1	26632867	26633501	634
chr1	26647969	26648349	380
chr1	26656251	26656666	415
chr1	26662692	26663510	818
chr1	26669143	26669400	257
chr1	26675728	26676127	399
chr1	26678424	26678842	418
chr1	26680466	26680883	417
chr1	26683567	26684015	448
chr1	26685238	26685705	467
chr1	26690330	26690596	266
chr1	26698491	26698991	500
chr1	26704414	26705299	885
chr1	26718064	26718289	225
chr1	26722913	26723139	226
chr1	26728500	26728795	295
chr1	26734975	26735440	465
chr1	26743481	26743968	487
chr1	26758379	26759040	661
chr1	26796847	26797132	285
chr1	26797211	26797616	405
chr1	26798708	26799080	372
chr1	26799226	26799870	644
chr1	26826624	26827142	518
chr1	26827240	26827772	532
chr1	26850589	26851147	558
chr1	26857543	26858124	581
chr1	26868602	26869157	555
chr1	26871409	26872042	633
chr1	26924104	26924402	298
chr1	26928971	26929196	225
chr1	26946847	26947705	858
chr1	26947785	26948245	460
chr1	26960181	26960718	537
chr1	27003947	27004400	453
chr1	27014289	27014568	279
chr1	27018765	27019965	1200
chr1	27021871	27022404	533
chr1	27024552	27024958	406
chr1	27049883	27050499	616
chr1	27070505	27070957	452
chr1	27080282	27081007	725
chr1	27097970	27098659	689
chr1	27099234	27099590	356
chr1	27114235	27114858	623
chr1	27115560	27115982	422
chr1	27136645	27136987	342
chr1	27175623	27176216	593
chr1	27177628	27177943	315
chr1	27179564	27179996	432
chr1	27181520	27181812	292
chr1	27185375	27185897	522
chr1	27189308	27189749	441
chr1	27191368	27192075	707
chr1	27198888	27199296	408
chr1	27204390	27204808	418
chr1	27213634	27213968	334
chr1	27216527	27216959	432
chr1	27220730	27221298	568
chr1	27226422	27227236	814
chr1	27233974	27234535	561
chr1	27247810	27248382	572
chr1	27286700	27287186	486
chr1	27288334	27288748	414
chr1	27293415	27293749	334
chr1	27297382	27297589	207
chr1	27317041	27317304	263
chr1	27319967	27320226	259
chr1	27322613	27322859	246
chr1	27324340	27324567	227
chr1	27325354	27326402	1048
chr1	27336312	27336531	219
chr1	27337431	27337907	476
chr1	27339220	27339741	521
chr1	27353482	27353910	428
chr1	27357693	27358569	876
chr1	27370968	27371462	494
chr1	27372348	27372713	365
chr1	27372821	27373139	318
chr1	27397369	27398064	695
chr1	27417452	27417816	364
chr1	27423842	27424197	355
chr1	27424977	27425354	377
chr1	27426256	27426590	334
chr1	27429225	27429528	303
chr1	27438331	27439139	808
chr1	27444435	27444765	330
chr1	27449155	27449516	361
chr1	27468954	27469367	413
chr1	27470970	27471292	322
chr1	27472365	27472745	380
chr1	27479647	27480281	634
chr1	27481466	27482222	756
chr1	27488185	27488549	364
chr1	27492874	27493230	356
chr1	27519148	27519634	486
chr1	27524368	27524741	373
chr1	27560552	27561339	787
chr1	27573942	27574383	441
chr1	27611107	27611585	478
chr1	27625742	27626470	728
chr1	27627230	27627635	405
chr1	27648385	27649090	705
chr1	27659267	27659666	399
chr1	27668253	27668760	507
chr1	27669303	27669870	567
chr1	27675701	27676184	483
chr1	27691839	27692699	860
chr1	27693362	27693743	381
chr1	27709620	27709866	246
chr1	27714914	27715314	400
chr1	27718785	27719223	438
chr1	27721865	27722303	438
chr1	27729680	27730000	320
chr1	27744935	27745165	230
chr1	27763039	27763387	348
chr1	27781895	27782345	450
chr1	27790443	27790795	352
chr1	27816499	27817341	842
chr1	27831590	27831964	374
chr1	27844745	27845302	557
chr1	27848758	27849396	638
chr1	27854812	27855090	278
chr1	27865310	27865554	244
chr1	27866888	27867361	473
chr1	27868839	27869324	485
chr1	27883188	27883574	386
chr1	27883710	27884211	501
chr1	27884292	27884843	551
chr1	27894841	27895401	560
chr1	27901858	27902293	435
chr1	27930496	27930731	235
chr1	27933072	27933278	206
chr1	27951772	27952104	332
chr1	27963508	27963871	363
chr1	27970412	27970644	232
chr1	27973168	27973558	390
chr1	27986622	27986836	214
chr1	27989560	27990047	487
chr1	27995584	27995872	288
chr1	27998506	27999062	556
chr1	28013175	28013464	289
chr1	28022226	28022707	481
chr1	28052001	28052663	662
chr1	28099279	28099960	681
chr1	28107669	28107884	215
chr1	28112238	28112633	395
chr1	28156909	28157549	640
chr1	28184486	28185017	531
chr1	28189639	28190157	518
chr1	28201714	28202046	332
chr1	28240897	28241547	650
chr1	28246022	28246376	354
chr1	28246553	28246764	211
chr1	28261356	28261862	506
chr1	28285786	28286959	1173
chr1	28295200	28295542	342
chr1	28306086	28306472	386
chr1	28390639	28390839	200
chr1	28392281	28392738	457
chr1	28414775	28415503	728
chr1	28417703	28418119	416
chr1	28431545	28432107	562
chr1	28455547	28456171	624
chr1	28462143	28462598	455
chr1	28471047	28471339	292
chr1	28479648	28480040	392
chr1	28497748	28498175	427
chr1	28500170	28500438	268
chr1	28520190	28520722	532
chr1	28523413	28523816	403
chr1	28535323	28535728	405
chr1	28559318	28559757	439
chr1	28562278	28562790	512
chr1	28568338	28568821	483
chr1	28573605	28574117	512
chr1	28575509	28576340	831
chr1	28585513	28586178	665
chr1	28586736	28587033	297
chr1	28640598	28640884	286
chr1	28653545	28653819	274
chr1	28655212	28655793	581
chr1	28669864	28670369	505
chr1	28672680	28673070	390
chr1	28680692	28681033	341
chr1	28686268	28686518	250
chr1	28692474	28692707	233
chr1	28695896	28696457	561
chr1	28700842	28701177	335
chr1	28718507	28718908	401
chr1	28736301	28736838	537
chr1	28743830	28744298	468
chr1	28764328	28764866	538
chr1	28776473	28776870	397
chr1	28832123	28832644	521
chr1	28844440	28844724	284
chr1	28879156	28879788	632
chr1	28899377	28899804	427
chr1	28908234	28908676	442
chr1	28921159	28921424	265
chr1	28925733	28926033	300
chr1	28928200	28928544	344
chr1	28929334	28929668	334
chr1	28969365	28969906	541
chr1	28974583	28975761	1178
chr1	28980426	28980658	232
chr1	28994987	28995312	325
chr1	28996213	28996454	241
chr1	29009354	29009750	396
chr1	29062961	29063601	640
chr1	29089487	29089782	295
chr1	29101578	29102225	647
chr1	29111615	29111937	322
chr1	29186771	29187326	555
chr1	29192445	29192871	426
chr1	29203625	29204001	376
chr1	29205444	29205659	215
chr1	29208556	29209018	462
chr1	29211487	29211924	437
chr1	29213392	29213808	416
chr1	29240581	29241014	433
chr1	29267628	29267958	330
chr1	29282491	29282705	214
chr1	29286676	29287011	335
chr1	29292115	29292315	200
chr1	29298878	29299374	496
chr1	29360317	29360701	384
chr1	29460160	29460391	231
chr1	29472317	29472584	267
chr1	29507750	29508864	1114
chr1	29517747	29518188	441
chr1	29523987	29524454	467
chr1	29529212	29529799	587
chr1	29557273	29557761	488
chr1	29565712	29566104	392
chr1	29572342	29572634	292
chr1	29575643	29576026	383
chr1	29580906	29581282	376
chr1	29586391	29586837	446
chr1	29598202	29598629	427
chr1	29607206	29607645	439
chr1	29618926	29619267	341
chr1	29628903	29629225	322
chr1	29667446	29667852	406
chr1	29681028	29681426	398
chr1	29707089	29707432	343
chr1	29724876	29725478	602
chr1	29737010	29737222	212
chr1	29839911	29840148	237
chr1	30042777	30043287	510
chr1	30049298	30049809	511
chr1	30056556	30057111	555
chr1	30059839	30060285	446
chr1	30112026	30112460	434
chr1	30112874	30113334	460
chr1	30122260	30122861	601
chr1	30146528	30146814	286
chr1	30159348	30159548	200
chr1	30161394	30161748	354
chr1	30170860	30171282	422
chr1	30176414	30176753	339
chr1	30182145	30183068	923
chr1	30196202	30196852	650
chr1	30209688	30209936	248
chr1	30265892	30266198	306
chr1	30271990	30272305	315
chr1	30273637	30273906	269
chr1	30321845	30322297	452
chr1	30385423	30385623	200
chr1	30447108	30447656	548
chr1	30448017	30448288	271
chr1	30479082	30479558	476
chr1	30531684	30532247	563
chr1	30556709	30557171	462
chr1	30584367	30584656	289
chr1	30811696	30811997	301
chr1	30851812	30852204	392
chr1	30852562	30852962	400
chr1	30893508	30893884	376
chr1	30897871	30898220	349
chr1	30961485	30961794	309
chr1	30984594	30985464	870
chr1	30995829	30996385	556
chr1	30998769	30999283	514
chr1	31045039	31045515	476
chr1	31086085	31086437	352
chr1	31091131	31091710	579
chr1	31118683	31118971	288
chr1	31122208	31122956	748
chr1	31130510	31130925	415
chr1	31140819	31141318	499
chr1	31170880	31171080	200
chr1	31173897	31174469	572
chr1	31180850	31181338	488
chr1	31190756	31191794	1038
chr1	31192071	31192341	270
chr1	31214126	31214368	242
chr1	31216573	31216777	204
chr1	31220862	31221363	501
chr1	31229278	31230033	755
chr1	31251114	31251625	511
chr1	31252462	31252873	411
chr1	31261372	31261788	416
chr1	31270288	31271352	1064
chr1	31274607	31274910	303
chr1	31282569	31282769	200
chr1	31289383	31289924	541
chr1	31296772	31297631	859
chr1	31324813	31325194	381
chr1	31327004	31327370	366
chr1	31331833	31332145	312
chr1	31350297	31350562	265
chr1	31352105	31352340	235
chr1	31382866	31383314	448
chr1	31384087	31384646	559
chr1	31402267	31402652	385
chr1	31406699	31407138	439
chr1	31439540	31439977	437
chr1	31480186	31480652	466
chr1	31485997	31486316	319
chr1	31509600	31509976	376
chr1	31511288	31511586	298
chr1	31520350	31520907	557
chr1	31538391	31539003	612
chr1	31575321	31575918	597
chr1	31584184	31584546	362
chr1	31593196	31593396	200
chr1	31625211	31625643	432
chr1	31627431	31627885	454
chr1	31628237	31628603	366
chr1	31635340	31635760	420
chr1	31643477	31644105	628
chr1	31655117	31655614	497
chr1	31688804	31689103	299
chr1	31746486	31746836	350
chr1	31769396	31770078	682
chr1	31779021	31779471	450
chr1	31807921	31808187	266
chr1	31846316	31846636	320
chr1	31849598	31849953	355
chr1	31862845	31863345	500
chr1	31867500	31867952	452
chr1	31869693	31870236	543
chr1	31885819	31886032	213
chr1	31887903	31888258	355
chr1	31889232	31889459	227
chr1	31895268	31895912	644
chr1	31904451	31905079	628
chr1	31949860	31950478	618
chr1	31955864	31956657	793
chr1	31976754	31977220	466
chr1	31986430	31986680	250
chr1	31996875	31997188	313
chr1	32014155	32015181	1026
chr1	32028498	32029025	527
chr1	32029661	32030006	345
chr1	32038354	32038554	200
chr1	32039611	32039904	293
chr1	32040577	32040891	314
chr1	32041733	32042254	521
chr1	32047493	32047693	200
chr1	32053328	32053801	473
chr1	32059523	32059964	441
chr1	32098763	32099043	280
chr1	32103409	32104160	751
chr1	32105114	32105505	391
chr1	32110253	32111071	818
chr1	32131862	32132536	674
chr1	32135280	32135877	597
chr1	32155392	32155897	505
chr1	32166567	32167316	749
chr1	32169432	32169773	341
chr1	32180006	32180215	209
chr1	32181186	32181616	430
chr1	32182965	32183222	257
chr1	32189380	32189843	463
chr1	32204828	32205356	528
chr1	32211156	32211646	490
chr1	32219339	32219907	568
chr1	32226604	32226938	334
chr1	32228273	32228542	269
chr1	32238000	32238311	311
chr1	32253608	32254551	943
chr1	32254960	32255237	277
chr1	32264041	32264735	694
chr1	32281470	32281856	386
chr1	32309144	32309498	354
chr1	32403947	32404394	447
chr1	32405446	32405707	261
chr1	32409990	32410200	210
chr1	32420180	32420734	554
chr1	32421587	32422025	438
chr1	32429609	32430130	521
chr1	32443277	32443739	462
chr1	32450270	32450687	417
chr1	32469197	32469405	208
chr1	32479014	32479659	645
chr1	32497465	32498031	566
chr1	32529030	32529359	329
chr1	32532037	32532436	399
chr1	32538222	32539080	858
chr1	32566790	32567115	325
chr1	32573382	32573905	523
chr1	32573996	32574390	394
chr1	32581699	32582154	455
chr1	32598859	32599576	717
chr1	32604591	32604956	365
chr1	32638190	32638399	209
chr1	32644980	32645571	591
chr1	32645661	32645887	226
chr1	32665925	32666412	487
chr1	32671010	32671480	470
chr1	32681134	32682194	1060
chr1	32687703	32688406	703
chr1	32701688	32702222	534
chr1	32706163	32706526	363
chr1	32713805	32714323	518
chr1	32715507	32715963	456
chr1	32739314	32739878	564
chr1	32756684	32756964	280
chr1	32757337	32757957	620
chr1	32764302	32764570	268
chr1	32797880	32798305	425
chr1	32816801	32817371	570
chr1	32859939	32860547	608
chr1	32866459	32866896	437
chr1	32879505	32879970	465
chr1	32913829	32914358	529
chr1	32930387	32930680	293
chr1	32959787	32960142	355
chr1	32965531	32965733	202
chr1	32966248	32966703	455
chr1	32986035	32986446	411
chr1	33004703	33005037	334
chr1	33077687	33078234	547
chr1	33115931	33116988	1057
chr1	33167615	33167929	314
chr1	33169048	33169372	324
chr1	33177800	33178199	399
chr1	33182174	33182636	462
chr1	33190640	33191197	557
chr1	33197056	33197318	262
chr1	33203005	33203349	344
chr1	33219259	33219646	387
chr1	33225634	33226214	580
chr1	33226500	33227501	1001
chr1	33233043	33233371	328
chr1	33235066	33235433	367
chr1	33238507	33238938	431
chr1	33246161	33246712	551
chr1	33254935	33255365	430
chr1	33257502	33257840	338
chr1	33263808	33264133	325
chr1	33282259	33282688	429
chr1	33282814	33283420	606
chr1	33338181	33338634	453
chr1	33342289	33342653	364
chr1	33343831	33344250	419
chr1	33352308	33352567	259
chr1	33363072	33363460	388
chr1	33366904	33367264	360
chr1	33398947	33399360	413
chr1	33405233	33405766	533
chr1	33419032	33419507	475
chr1	33419848	33420268	420
chr1	33429296	33429712	416
chr1	33430312	33430816	504
chr1	33433896	33434141	245
chr1	33446679	33447272	593
chr1	33454758	33455169	411
chr1	33457908	33458466	558
chr1	33470180	33470682	502
chr1	33472787	33473273	486
chr1	33502236	33502877	641
chr1	33513746	33513946	200
chr1	33515676	33516313	637
chr1	33520903	33521187	284
chr1	33521269	33521500	231
chr1	33526299	33526818	519
chr1	33546373	33546892	519
chr1	33551989	33552299	310
chr1	33560630	33560936	306
chr1	33564799	33565984	1185
chr1	33577626	33577995	369
chr1	33586069	33586491	422
chr1	33592633	33593268	635
chr1	33595928	33596289	361
[truncated: 85,764 more rows]
