# Supplementary material for: Human papillomavirus genomes associate with active host chromatin during persistent viral infection
Source: PLoS Pathog. 2025 Sep 2;21(9):e1013454. doi: 10.1371/journal.ppat.1013454 (PMC12440168; doi:10.1371/journal.ppat.1013454)
Supplement: S13 Table — (XLSX) [file ppat.1013454.s015.xlsx]

## Sheet: Table S13_HPV31 PCR primers
Table S13. PCR primers spanning the HPV31 genome
Primer pair ID	Sequence	Direction	5' end	3' end	HPV31 ORF	Product size (bp)
HPV31 P1	AGTAGTTCTGCGGTTTTTGGTT	Sense	7527	7548	URR	474
	AAAATACTATGTGCTTTATA	Antisense	69	88	URR
HPV31 P2	TGGACAGGACGTTGCATAGC	Sense	501	520	E6	499
	TATCCTCCCCAGTATCACTA	Antisense	981	1000	E1	499
HPV31 P3	TGGTTGACTTTATTGACAAT	Sense	1001	1020	E1	499
	ACATGTGCTTTTATTGCTTT	Antisense	1481	1500	E1	499
HPV31 P4	ACTGATTGGTGTGTAGCTGC	Sense	1501	1520	E1	499
	TTTGCCTGCGAATTACTTTT	Antisense	1981	2000	E1	499
HPV31 P5	AATAGTTAAAGATTGTGGAA	Sense	2001	2020	E1	499
	TAGATGTAATCAATAAAGGA	Antisense	2481	2500	E1	499
HPV31 P6	TAGCAGACTGGTGGTTTTTACATT	Sense	2541	2564	E1	310
	ACTGTGTATTCCCATTTCTCTTG	Antisense	2851	2829	E2
HPV31 P7	AACTGCACCTACAGGGTGTT	Sense	3000	3020	E2	481
	CACTGTCCACGGAGTCGCCT	Antisense	3500	3481	E2	481
HPV31 P8	TCAACTGTGGGGTTATCAGT	Sense	3501	3520	E2	480
	ATACAAAAACAACGTAATGG	Antisense	4000	3981	E5	480
HPV31 P9	ATATGTTGTGTTTATATATA	Sense	4001	4020	E5	452
	TTCAACAAGACTTACTATAG	Antisense	4472	4453	L2	452
HPV31 P10	GAATCTGGAATTGTTGATGT	Sense	4473	4492	L2	480
	AGAAAGTCGGGATCAGGGGC	Antisense	4972	4953	L2	480
HPV31 P11	AGATATTATAGCATTACATA	Sense	4973	4992	L2	480
	TAGGGTGCAAATAAAAATCA	Antisense	5472	5453	L2	480
HPV31 P12	GTTATTATATGTTAAAACGT	Sense	5473	5492	L2	480
	ATTGATATACATTCCCTATT	Antisense	5972	5953	L1	480
HPV31 P13	GGATTATAAACAAACACAAC	Sense	5973	5992	L1	480
	CACGTTGCATCCAATATGGT	Antisense	6472	6453	L1	480
HPV31 P14	CTCAGGGACACAATAATGGT	Sense	6473	6492	L1	480
	TGCTTTAAATTTAGGACGTG	Antisense	6972	6953	L1	480
HPV31 P15	TGGTTGACTTTATTGACAAT	Sense	1001	1020	E1	1821
	ACATTAATACACATTCAAGTCGA	Antisense	2822	2800	E2
HPV31 P16	GGATTATAAACAAACACAAC	Sense	5973	5992	L1	3412
	ACATGTGCTTTTATTGCTTT	Antisense	1481	1500	E1
HPV31 P17	TGGTTGACTTTATTGACAAT	Sense	1001	1020	E1	5471
	CACGTTGCATCCAATATGGT	Antisense	6472	6453	L1
